# Supplementary material for: Outside-in engineering of cadherin endocytosis using a conformation strengthening antibody
Source: Nat Commun. 2025 Jan 29;16:1157. doi: 10.1038/s41467-025-56478-6 (PMC11779849; doi:10.1038/s41467-025-56478-6)
Supplement: Supplementary file 6 — Source Data [file 41467_2025_56478_MOESM6_ESM.xlsx]

## Sheet: Fig. 1b-d
AFM single forces raw data (units:pN)									AFM measurements averages and standard deviations are shown on the Figure1 and Supplementary Figure S2
W2A -CQY	W2A +CQY	K14E -CQY	K14E +CQY	WT -CQY	WT +CQY
20.231	41.268	23.031	20.365	42.552	39.378
9.6229	34.614	26.153	30.373	40.032	26.387
19.866	33.436	46.382	21.72	44.315	27.577
20.896	29.601	45.138	53.214	59.257	61.214
30.533	56.281	34.038	43.597	66.754	28.838
20.036	47.244	18.162	34.496	29.488	47.365
22.907	47.628	38.106	29.129	22.797	33.78
21.95	52.103	30.227	24.121	57.371	32.786
24.329	35.759	36.306	35.753	32.948	25.922
17.362	33.032	39.51	22.304	47.117	33.164
16.935	34.733	32.618	63.43	28.648	30.744
25.124	40.061	36.6	36.032	34.121	43.569
32.703	37.309	39.188	35.234	54.679	42.469
29.075	41.132	39.408	29.513	32.841	50.456
15.065	59.473	42.306	31.969	33.93	38.963
17.05	36.275	25.576	29.952	30.421	42.076
21.969	38.063	44.505	31.649	30.142	32.241
40.546	36.746	39.664	27.855	42.396	22.772
31.462	46.328	38.619	61.39	44.767	34.999
13.932	60.623	37.18	29.859	43.682	24.402
26.506	36.278	37.405	21.742	35.804	62.618
17.636	44.525	45.14	24.303	37.384	28.031
53.423	59.984	41.625	33.745	22.896	32.197
44.829	60.005	24.347	32.672	41.765	21.071
35.021	59.173	50.237	28.338	46.668	25.117
45.108	45.025	67.942	36.434	37.442	48.963
23.212	34.3	37.596	25.804	42.438	24.551
26.332	35.668	66.163	24.884	43.591	28.982
15.017	35.943	47.06	29.287	39.043	38.305
28.514	58.833	31.631	35.65	40.532	25.789
24.906	33.132	35.872	15.524	33.686	39.332
30.336	51.107	27.947	26.761	38.621	43.427
16.779	37.84	38.236	75.892	39.794	22.49
25.615	67.943	34.253	44.576	38.524	39.117
22.962	35.383	36.492	25.276	33.763	56.149
27.149	47.448	34.371	20.683	42.907	19.526
30.766	30.341	50.33	31.91	51.115	20.039
28.95	30.063	37.194	22.014	23.78	40.361
38.252	52.693	36.892	29.338	42.401	36.755
20.61	33.287	34.54	26.588	40.367	30.657
20.66	66.432	55.656	33.62	47.998	27.608
43.759	40.34	31.588	25.568	35.03	27.955
26.046	30.449	50.336	34.88	41.214	22.981
32.715	74.274	21.217	41.492	43.831	39.2
26.044	28.409	53.029	26.782	31.241	47.939
29.099	26.292	51.779	33.622	42.184	35.316
34.403	53.166	36.909	23.806	32.677	40.966
18.42	31.391	65.334	43.423	27.661	25.302
22.377	51.814	45.121	28.534	46.964	45.448
34.052	35.653	40.706	29.435	70.888	33.65
18.813	33.541	26.223	25.61	38.127	19.402
24.856	51.414	34.03	23.746	58.836	35.457
31.538	24.332	49.655	53.005	46.061	53.337
22.621	33.598	29.358	53.146	38.048	52.118
37.291	34.797	40	24.089	41.725	35.584
35.388	51.536	27.412	34.685	35.04	20.38
29.603	54.852	31.528	39.452	64.927	26.016
26.3	50.73	41.668	34.425	40.029	45.278
25.59	34.258	33.653	26.595	39.35	24.885
26.533	35.292	26.813	47.619	40.328	33.264
35.627	33.891	38.871	47.399	43.824	16.395
19.306	46.827	36.125	30.371	67.723	23.618
17.02	34.142	29.107	42.832	36.83	45.968
10.671	30.387	33.504	28.101	29.031	47.408
20.348	43.827	29.802	25.605	35.511	34.539
25.591	24.137	30.862	40.858	29.675	44.062
22.211	61.835	43.718	25.792	43.554	36.501
18.419	35.908	36.348	21.813	35.107	28.201
21.534	56.07	22.762	30.033	40.871	60.725
36.175	38.333	39.113	24.894	20.699	54.951
27.669	40.19	23.117	29.703	46.464	27.379
20.948	36.805	39.322	27.865	41.891	32.233
31.19	32.901	30.646	22.556	29.331	44.287
24.559	32.793	33.569	14.981	32.423	40.39
21.992	66.263	31.898	30.963	44.024	36.228
44.245	33.436	54.182	39.362	50.782	30.109
16.336	34.831	27.267	30.21	41.573	29.76
24.228	34.088	46.188	31.513	34.605	28.912
26.357	58.734	30.233	31.461	40.477	35.489
27.089	56.926	37.355	29.811	55.326	27.728
19.264	33.222	23.602	31.228	28.44	55.851
21.166	58.921	25.753	31.485	47.735	21.545
30.608	26.624	28.905	23.475	84.812	35.245
25.903	29.274	30.775	39.917	39.13	23.083
24.11	55.962	39.387	32.964	38.291	30.3
37.126	31.207	40.411	25.394	37.31	28.782
41.373	28.249	35.14	29.025	43.343	40.53
34.492	37.74	37.933	26.979	42.475	34.197
32.255	66.71	33.28	32.569	33.88	50.746
35.247	36.578	60.848	33.173	30.463	28.114
18.681	26.269	33.164	30.157	34.826	55.921
32.39	30.479	29.507	27.831	27.354	44.579
17.68	51.898	34.292	19.649	31.375	41.9
23.896	26.825	29.257	37.503	21.076	33.399
14.712	53.619	19.953	37.768	38.805	41.463
26.097	31.944	28.066	16.366	31.286	36.171
17.569	39.199	21.054	28.877	31.394	17.717
25.365	61.189	36.013	28.622	29.991	43.12
20.726	35.723	30.107	29.802	36.295	41.5
27.181	39.804	49.897	81.662	25.526	25.432
17.51	33.644	55.275	25.317	26.732	51.911
22.103	51.379	51.564	39.629	36.845	39.545
26.774	36.38	27.145	20.617	26.391	38.673
51.954	30.421	37.356	19.417	59.457	47.522
30.474	31.962	24.163	54.559	27.679	31.394
21.808	64.401	37.778	19.225	28.736	45.149
20.492	38.333	29.568	29.158	37.923	56.904
23.532	34.817	20.537	33.7	30.722	44.49
56.47	44.932	36.332	50.774	33.746	25.209
20.422	61.976	28.683	21.278	39.232	40.391
25.787	30.86	26.433	39.439	26.126	17.242
25.267	53.098	29.115	27.432	32.165	55.164
24.619	30.586	49.759	26.224	24.538	53.686
21.574	38.33	35.253	30.036	21.808	82.337
26.06	54.501	26.833	32.363	25.029	50.311
37.161	39.769	32.496	33.44	34.175	41.017
27.597	40.614	32.829	27.046	29.937	39.244
17.098	36.818	24.818	29.559	42.747	45.456
24.711	81.439	30.364	36.334	30.282	39.733
22.331	36.68	38.538	40.775	40.628	35.039
19.284	34.485	26.869	24.083	22.444	27.815
19.348	35.066	39.585	25.497	33.455	29.587
29.286	34.087	21.821	27.933	31.719	46.938
21.855	36.759	35.871	23.821	35.309	27.782
26.118	49.171	33.639	20.893	21.265	34.039
44.115	71.278	43.369	22.506	49.247	27.134
27.131	58.105	32.745	32.942	72.383	40.438
27.169	35.235	27.247	39.361	24.718	37.569
30.282	32.354	37.09	26.05	30.085	45.732
29.559	37.298	46.004	46.04	29.622	41.87
17.324	40.143	46.454	32.773	26.239	47.413
25.215	31.24	29.686	28.089	30.935	66.827
14.388	40.551	22.872	35.284	17.054	43.671
17.705	41.759	21.661	28.747	36.184	47.324
26.214	40.541	30.696	37.768	35.361	40.207
27.413	42.961	33.169	46.778	35.79	40.959
27.66	35.447	34.505	25.686	30.224	36.455
23.967	34.106	33.017	32.701	26.874	30.702
26.902	56.724	32.552	28.215	32.863	32.145
24.121	23.2	35.361	31.24	19.402	42.228
30.492	31.935	38.406	34.062	26.73	41.57
28.947	40.571	45.059	30.893	34.006	29.932
27.554	39.678	28.68	18.253	33.057	30.249
33.318	37.206	29.381	26.992	44.966	35.688
26.484	37.079	21.94	38.368	34.424	58.95
38.007	32.388	26.241	43.122	18.905	31.649
20.773	44.516	43.028	39.915	29.009	52.405
38.308	29.44	28.182	30.946	17.89	50.194
26.267	36.288	45.077	37.374	28.138	50.354
21.907	32.371	28.938	46.035	33.494	34.705
25.239	54.13	18.694	30.908	35.786	41.355
27.073	57.521	18.42	47.215	41.843	39.623
28.664	56.842	44.961	34.49	37.184	60.405
17.218	35.413	21.359	26.332	35.406	67.286
17.689	40.593	42.613	26.104	43.326	26.222
28.709	56.219	37.438	20.472	38.657	67.574
22.968	58.847	35.604	29.727	65.145	39.378
35.021	57.857	43.409	27.052	43.287	25.599
32.087	40.752	30.825	40.163	35.315	29.623
25.565	34.426	21.23	34.743	35.456	49.368
20.049	46.757	41.542	25.07	30.124	44.696
23.152	41.32	45.867	22.866	24.643	37.339
20.111	35.799	24.619	38.077	29.047	50.402
26.065	43.225	43.067	45.416	46.36	21.883
34.552	40.023	25.863	29.001	49.93	36.699
28.346	37.795	35.212	44.232	34.11	34.265
25.857	31.063	33.517	29.231	33.234	49.941
22.138	111.03	48.281	30.675	32.345	14.57
33.532	49.114	55.204	26.315	29.39	26.363
25.635	47.476	24.761	24.709	41.471	37.253
32.197	30.114	27.929	26.483	39.438	23.968
31.413	41.616	34.776	28.502	26.977	48.761
17.897	36.347	54.124	34.571	31.85	26.99
20.633	37.057	31.136	39.762	25.325	27.585
28.744	51.817	28.773	26.546	47.282	23.592
23.194	30.267	32.062	34.879	50.549	36.685
24.643	51.911	23.882	26.999	30.393	81.007
22.844	59.828	32.305	32.526	35.455	31.657
17.272	27.874	19.688	31.704	21.76	34.01
38.193	70.84	20.271	35.892	23.375	58.006
19.648	35.177	39.093	29.46	23.914	26.912
26.94	37.231	33.737	43.429	21.245	43.406
17.256	53.89	34.106	24.433	37.852	32.013
18.032	57.907	38.39	34.662	30.137	82
17.441	55.06	31.019	40.065	27.9	25.722
32.276	32.757	33.123	34.692	49.516	47.337
33.337	43.923	38.259	29.589	34.316	66.721
22.662	31.848	66.447	31.844	33.72	37.609
49.2	33.638	27.068		28.884	62.66
31.143	34.871	58.234		24.345	36.647
34.225	21.718	27.973		37.249	80.977
46.356	69.823	26.207		21.199	31.079
32.964	29.394	47.535		31.814	39.391
42.335	47.502	38.73		28.035	41.916
29.415	34.991	28.289		28.302	43.229
40.554	42.699	47.834		41.777	57.155
33.994	67.665	31.805		28.76	40.889
20.543	41.16	17.926		38.455	23.162
26.376	108.26	27.382		36.391	22.257
16.712	30.052	51.756		32.373	39.831
33.533	43.636	31.48		51.527	31.662
31.971	59.117	35.929		25.592	32.264
28.685	35.357	48.051		22.739	35.671
18.756	37.612	43.346		20.537	31.57
30.292	30.346	35.457		28.58	33.132
30.523	38.891	27.478		32.93	28.798
28.275	30.302	31.412		30.258	40.989
18.038	38.871	34.437		44.855	58.581
27.991	46.097	55.695		29.954	23.808
15.95	40.734	25.631		22.514	62.988
23.183	38.873	55.159		25.28	32.756
19.685	29.767	28.421		34.115	52.578
19.513	33.897	41.286		46.159	49.415
22.486	37	29.375		28.623	54.901
26.317	43.976	33.421		39.94	41.236
22.01	49.667	60.94		28.025	41.746
32.468	70.905	38.053		30.231	32.852
26.414	42.612	45.477		16.49	48.301
38.368	64.777	36.82		37.295	41.736
18.513	41.33	27.137		38.038	59.608
15.735	51.917	35.345		31.703	39.17
29.749	52.26	58.623		32.692	25.978
23.245	44.512	41.416		36.006	37.097
16.703	24.885	52.355		36.178	33.867
25.295	25.594			31.052	74.764
19.938	31.927			34.355	32.972
19.506	22.518			19.859	23.553
31.72	22.188			33.28	32.061
48.902	21.469			31.627	23.814
37.959	46.675			26.614	64.446
22.213	53.411			23.836	48.579
26.758	35.272			20.301	35.313
27.429	31.474			28.872	50.131
25.255	34.771			25.849	52.252
42.573	32.499			24.925	39.668
34.946	27.401			28.008	101.58
50.32	38.318			28.019	59.231
56.322	42.02			24.964	63.274
25.313	46.054			33.758	35.097
18.456	22.294			39.967	43.904
18.418	40.328			29.592	35.711
39.581	31.096			39.249	40.24
26.765	19.878			24.477	68.407
15.928	24.952			33.661	26.382
21.12	58.551			25.526	38.67
21.317	28.148			29.652	61.973
33.223	44.278			26.616	26.654
34.018	26.385			23.895	40.162
21.399	22.003			32.294	26.177
34.829	22.612			27.084	41.801
39.356	37.229			21.268	61.416
29.057	38.744			28.474	51.445
13.647	27.579			31.37	39.459
13.792	43.992			29.657	34.117
16.867	30.198			24.551	27.545
17.971	27.323			45.295	56.777
19.898	24.739			43.444	61.369
16.597	24.197			36.51	54.791
25.318	44.799			33.018	34.715
25.574	35.992			21.308	73.678
22.687	30.637			27.385	42.885
19.61	27.938			31.117	57.278
28.853	37.888			28.149	49.16
23.547	30.034			34.869	38.809
10.502	33.986			29.332	40.089
28.583	43.378			21.634	35.075
14.536	21.918			45.593	32.267
23.24	26.966			28.65	34.552
23.239	18.149			23.011	52.384
33.056	37.789			27.798	47.446
28.183	38.309			19.431	49.261
39.589	29.45			32.698	36.203
15.583	24.622			18.919	47.138
17.11	47.176			19.91	48.444
22.052	34.862			28.585	51.3
12.241	47.202			27.786	37.769
17.853	34.01			31.823	44.887
20.962	32.242			28.177	47.318
23.602	27.082			21.648	36.345
19.968	46.851			32.601	74.546
23.509	41.468			19.441	39.781
12.766	27.27			23.712	76.487
33.61	40.633			42.397	46.001
24.434	43.662			30.082	53.308
15.716	26.123			34.268	23.879
28.423	35.505			35.055	47.953
18.812	32.484			24.879	65.589
24.507	23.327			38.352
17.813	29.15			32.35
22.176	32.779			37.148
26.497	43.388			23.716
12.462	24.564			29.702
16.071	28.147			38.62
10.263	31.377			36.862
16.032	25.61			31.004
19.759	59.057			44.512
27.04	22.643			18.696
14.467	31.215			26.473
38.885	28.729			26.929
21.86	27.082			27.277
28.26	44.537			28.912
26.188	58.177			20.087
22.886	36.869
34.076	47.909
41.058	44.52
25.246	25.686
22.521	32.551
22.587	37.481
	36.945
	31.943
	52.857
	26.624
	27.966
	37.067
	32.676
	28.991
	28.91
	40.894
	33.183
	36.984
	32.822
	32.464
	53.672
	34.744
	23.21
	36.578
	25.835
	32.132
	38.603
	41.345
	40.507
	37.41
	33.4
	33.237
	27.146
	43.185
	49.355

## Sheet: Fig. 1 e-f
Bead aggregation sizes raw data (unit: pixels)										Bead aggregation averages and standard deviation (unit:pixels)
W2A -CQY	W2A +CQY	WT -CQY	WT +CQY								N	average	standard deviation	student T-test
38	49	64	459							W2A -CQY	1538	89.8654	65.8554	1.89e-49
59	131	168	52							W2A +CQY	2113	273.085	475.446
42	57	1203	81							WT -CQY	2069	250.37	460.384	1.88e-13
31	110	156	49							WT +CQY	405	1456.61	7349.14
69	68	82	52
71	173	581	1083
47	1971	90	33
33	732	253	4372
41	34	119	258
37	135	40	830
108	823	44	89
36	217	254	592
37	60	107	71
46	1079	113	1539
32	833	36	147
31	271	72	53
57	605	128	180
55	73	436	50
38	48	168	32
116	1297	272	31
43	157	34	39
47	452	67	36
33	369	129	2883
31	32	350	810
39	187	42	288
40	1885	126	32
33	189	40	52
31	72	713	4386
31	143	51	2055
95	1220	624	41
42	85	625	9018
84	159	136	64
87	786	125	53
49	37	233	716
40	94	75	31
85	65	139	828
40	896	55	56
60	1309	876	154
30	40	55	510
35	104	686	36
53	31	32	33
34	116	34	54
59	41	75	340
31	59	128	718
86	208	50	171
54	841	191	209
55	644	90	192
33	342	87	125
43	2752	246	92
41	34	43	396
135	49	2748	839
34	2382	39	665
51	87	325	1598
32	1150	44	35
32	637	43	548
55	422	40	50
96	162	108	1211
46	31	2516	41
54	297	684	32
69	674	35	2514
44	450	178	44
32	38	117	37
31	4284	60	87
30	203	71	48
68	753	138	34
137	5974	34	614
41	41	309	55
45	45	30	3138
34	167	62	3353
79	45	769	56
238	302	30	44
31	55	73	182
74	394	33	46
45	33	1909	545
58	422	134	505
34	72	215	707
38	32	32	79
109	338	34	1004
30	526	78	620
45	189	36	33
36	73	65	33
36	56	45	36
32	32	78	39
146	543	796	35
38	1105	88	47
34	33	110	57
30	1522	616	45
64	163	175	860
42	82	140	121
51	69	111	35
30	1119	30	58
40	740	85	47
33	94	95	30
101	43	36	1754
30	1286	477	41
33	507	408	605
59	198	343	151
32	216	32	886
78	136	30	65
37	82	2476	37
33	235	34	738
37	84	41	38
37	54	56	76
96	82	101	410
40	30	61	75
46	188	53	1570
39	239	1530	34
47	111	34	71
35	622	42	308
30	52	36	387
38	47	76	38
43	852	54	105
34	57	1446	85
31	36	162	127
41	45	133	38
41	81	1038	51
35	54	297	126
54	353	34	55
62	286	80	34
34	134	36	314
32	158	274	35
50	57	50	1521
42	79	106	76
37	113	62	62
50	300	83	100
48	144	30	90
90	1303	113	5001
34	869	82	30
72	31	331	37
32	77	204	125
65	203	82	798
113	421	2655	3475
30	30	57	30
95	1492	181	52
33	260	111	1383
51	3117	79	88
41	315	106	60
62	3768	250	70
44	1169	466	1673
51	196	897	1388
40	58	30	46
32	72	60	2422
34	38	31	35
66	720	1018	115
94	49	187	1522
59	37	669	531
37	33	2336	72
32	2037	33	42
36	250	200	47
32	146	75	54
96	127	55	521
39	86	58	139
44	370	97	886
95	81	2459	265
49	64	270	64
64	667	2584	51
42	31	117	49
36	940	103	36
30	31	424	2336
32	579	43	2600
73	355	439	530
82	557	69	360
35	2455	358	686
33	80	152	65
40	74	329	32
50	1205	120	61
67	130	4541	1254
36	32	103	185
72	33	151	36
96	1509	50	79
80	423	1117	1338
43	553	32	35
31	77	160	38
82	402	142	158
35	84	1272	81
151	33	187	123
102	93	31	63
56	238	36	36
32	125	329	41
31	124	71	46
50	94	71	36
48	68	280	136
47	366	330	1138
30	197	605	53
39	33	51	44
54	50	533	241
33	899	73	34
33	190	919	59
81	58	153	318
58	277	91	1711
47	157	36	58
30	271	1516	329
35	36	56	242
31	34	394	688
44	97	1071	31
32	58	51	47
60	827	39	43
39	1472	382	31
63	513	709	42
81	1381	70	1600
35	62	40	500
38	245	105	38
39	39	74	237
34	1359	58	34
34	85	237	799
34	5792	43	97
55	416	1677	1208
32	277	144	30
32	2170	228	37
94	164	378	1044
63	791	672	69
36	149	1090	150
34	31	40	315
31	348	79	107
31	43	30	741
36	336	74	27724
44	31	5458	143
47	38	281	566
34	59	57	521
71	60	83	57
44	89	100	112
57	79	131	1625
67	802	46	73
40	88	186	69
98	112	174	42
67	350	1980	30373
33	31	82	44
57	162	367	34
44	88	139	104
33	1100	113	34
37	494	1249	129
42	128	549	32
37	155	86	301
36	682	42	45
39	53	180	72
59	67	103	68
71	121	1288	59
30	87	633	206
53	34	2180	70
43	35	379	57
35	32	150	44054
31	170	378	432
45	43	73	356
47	37	319	32286
53	48	47	74388
32	106	50	89
33	1446	172	48
146	495	44	217
103	146	38	204
30	351	1271	38
44	155	43	37
30	68	188	114
90	310	47	309
33	198	37	37
55	442	45	139
85	229	58	674
38	611	124	48
32	195	141	73
86	131	167	78
32	961	496	716
74	277	1071	399
107	390	76	138
38	58	174	1508
51	380	231	33
45	756	467	70
109	34	170	42
55	258	34	62
41	74	88	270
78	940	55	31
42	230	31	65
31	309	87	73
30	131	30	35
32	551	31	138
984	817	43	36
70	193	108	32
46	56	112	142
47	35	168	197
41	350	53	130
39	350	567	48
104	91	64	270
89	36	64	32
36	630	56	46
57	379	279	38
39	72	379	9467
77	56	43	39
49	1742	46	42
47	173	992	20899
62	91	275	478
39	360	78	56
85	133	56	119
41	297	348	34
38	316	1600	73
36	93	316	89
59	1145	163	360
98	241	722	30886
37	34	479	93
36	79	41	31
84	1925	2994	4396
35	469	105	48
41	45	1092	73
75	50	89	56
36	208	203	67
32	190	189	289
30	81	80	165
54	794	63	37
60	32	55	50
37	193	1121	1209
52	32	376	59
45	83	115	72
31	269	66	34
51	33	39	201
39	199	66	33
48	58	46	451
38	38	252	180
31	133	35	176
33	1476	82	44
36	109	235	98
34	302	70	65
61	129	594	36
41	141	66	99569
42	762	116	6389
64	59	133	72
76	128	89	1051
35	109	3232	60
30	973	1061	592
43	76	84	2568
39	183	31	172
83	1040	81	18865
71	1093	963	63
46	744	299	58
37	35	81	112
73	382	80	151
34	110	158	128
42	79	2399	1762
43	545	138	30
51	147	40	34
59	156	33	284
41	44	612	89
32	80	45	61
103	42	41	47
44	47	450	8994
61	30	127	3334
49	107	92	45
33	436	57	56
61	157	229	371
43	201	42	40
30	192	34	403
68	119	904	4496
37	97	1609	63
54	61	190	54
55	522	54	78
68	176	1555	140
47	235	1357	34
30	318	127	95
33	975	30	55
39	547	40	243
45	355	827	60
42	97	42	12116
50	274	78	42
30	49	55	107
33	510	75	51
240	38	1478	141
124	428	36	290
46	338	135	331
43	45	41	2230
81	289	177	31
61	462	2076	44
33	71	41	36
34	34	156	143
104	98	837	37
33	537	62	169
40	531	1226	39
41	59	33	86
45	369	100	2163
41	71	1793	48
46	507	32	9262
38	33	118	562
50	106	1362	30
32	215	108	217
30	923	73	620
58	237	136	173
43	422	52	247
47	55	292	530
46	382	370	36
62	283	30	763
43	30	1716	582
37	194	1132	843
160	79	390	150
49	553	271	314
43	49	811	113
37	46	685	85
58	71	46	1296
46	137	3213	61
50	241	31	567
55	250	9070	108
30	289	104	2830
72	63	30	54
83	60	50	33
31	897	933	84
61	30	39	1411
32	96	200	50
64	280	49	97
506	56	97	131
54	3171	33	187
49	32	131	73
54	208	623
45	67	642
47	145	32
38	44	1051
30	47	36
37	147	54
39	834	31
31	51	77
40	217	30
111	251	68
48	61	642
64	76	76
34	41	122
32	67	86
84	905	56
33	465	573
31	77	140
40	2003	345
38	58	43
39	157	135
58	130	240
31	246	607
35	199	94
31	530	268
38	1061	31
58	35	42
42	563	457
41	61	479
40	248	53
33	221	51
42	199	50
32	57	180
40	87	348
172	88	68
148	1585	138
251	104	73
102	313	30
76	715	104
208	108	224
32	68	201
260	519	36
116	160	92
61	238	3887
116	58	164
40	166	825
30	187	227
62	328	64
244	253	47
43	234	38
179	166	141
49	100	292
136	365	568
67	155	59
51	94	260
128	36	59
88	31	91
118	354	46
117	263	416
140	70	974
71	39	482
65	709	804
40	561	164
126	570	229
46	459	479
266	68	39
61	99	37
118	67	56
154	654	71
76	45	98
207	123	402
69	34	188
120	130	33
41	255	33
129	623	48
223	31	165
120	303	79
146	227	317
71	52	37
44	56	38
119	36	49
41	72	111
49	68	62
112	298	251
65	34	1254
51	50	52
67	34	1726
213	261	36
55	39	216
117	164	308
117	48	920
213	126	80
139	41	288
231	252	1031
149	888	134
94	323	44
65	291	33
31	48	31
49	470	50
210	286	57
45	86	264
76	94	375
56	640	82
101	47	221
182	228	62
58	272	113
189	259	819
167	1364	49
78	57	56
127	78	39
131	293	824
98	2941	140
100	68	272
73	71	33
93	78	38
48	118	480
44	595	33
58	226	134
43	824	43
67	45	139
256	107	129
229	51	989
182	1365	63
52	46	30
47	1254	35
217	77	141
112	291	62
42	462	38
34	130	149
34	30	119
66	95	48
83	56	270
142	50	93
65	151	326
67	186	45
148	848	60
74	67	66
189	128	66
156	1192	81
151	30	698
36	79	32
291	279	62
199	267	50
133	741	540
108	67	801
176	246	42
89	143	253
203	109	83
36	468	57
112	110	339
220	934	93
66	82	142
38	85	40
70	433	264
111	158	48
51	298	41
33	161	71
76	705	925
118	86	140
83	93	65
44	110	120
32	32	52
174	68	255
181	206	34
160	139	96
44	49	2112
68	43	45
199	110	227
138	77	65
135	280	38
241	71	73
101	1165	116
101	134	204
73	95	30
178	413	132
85	214	576
46	142	74
33	154	47
154	60	170
35	48	119
100	526	38
99	57	259
80	31	31
189	66	40
49	250	33
139	112	101
179	51	1467
204	54	314
136	32	31
243	226	51
195	120	80
62	96	250
70	178	525
46	177	397
90	348	37
191	584	406
89	83	1025
86	811	127
195	853	80
112	283	50
111	171	268
38	81	685
108	272	504
107	585	55
77	40	675
68	32	225
93	84	44
48	37	256
84	244	88
145	74	762
73	31	30
76	106	365
111	73	33
230	312	237
148	367	606
90	100	40
210	606	946
159	32	65
271	309	36
84	372	2764
67	83	195
40	303	181
42	58	506
61	325	492
105	54	1074
239	640	41
32	671	72
61	43	968
111	59	224
63	184	509
123	55	137
291	56	512
66	129	31
47	431	310
83	209	107
38	47	32
63	100	125
41	113	228
120	568	152
58	105	56
62	822	188
257	73	83
61	499	62
137	36	61
48	90	102
96	428	688
63	239	1435
69	176	906
50	173	174
32	593	1387
50	109	40
90	31	58
65	41	43
231	235	2369
117	49	436
107	717	45
56	111	151
109	39	206
231	309	258
35	41	91
44	133	85
58	74	100
37	71	108
281	30	35
44	137	173
96	51	342
80	48	64
124	35	1072
45	119	740
136	169	47
80	172	214
232	91	846
111	99	210
62	43	342
111	104	2362
61	32	3442
60	153	310
45	154	117
204	36	62
234	121	103
187	91	1153
62	345	642
53	186	85
37	547	34
50	91	89
34	276	193
87	84	80
94	490	30
48	96	121
55	83	114
40	59	38
120	184	30
200	163	70
46	135	46
249	80	389
53	37	310
89	282	336
54	373	50
171	95	75
109	80	43
38	154	94
32	358	247
36	76	78
91	52	329
69	266	76
83	1085	109
170	93	211
79	330	408
43	181	58
158	190	232
146	56	100
131	240	283
99	66	127
108	41	30
102	124	88
151	158	111
38	193	46
34	80	51
171	145	1309
164	40	1616
48	87	958
90	33	1719
60	467	251
71	334	431
158	264	274
235	41	2383
76	231	33
41	39	210
65	52	1912
78	253	76
30	52	758
60	70	147
71	32	40
108	868	464
60	67	55
32	76	60
126	266	114
58	112	87
99	40	157
180	40	44
45	187	50
33	535	34
286	42	187
63	129	93
192	255	140
91	319	788
44	146	95
32	77	1058
36	686	31
65	480	87
114	30	102
218	1056	77
123	51	143
47	165	125
107	249	241
65	209	71
40	76	123
129	48	207
139	150	101
32	312	42
159	149	394
72	136	74
64	92	58
33	250	39
36	233	191
299	39	71
71	104	33
61	103	1142
242	32	166
158	340	156
138	294	331
51	973	171
30	32	44
87	109	494
86	74	42
126	42	124
113	84	388
142	35	94
37	260	109
109	33	134
59	216	472
143	45	460
112	328	37
49	222	89
207	35	72
272	403	112
52	132	34
37	166	422
155	75	71
193	423	33
68	137	76
53	30	32
76	37	71
82	232	102
44	39	96
91	326	728
45	109	255
164	156	129
58	178	609
87	245	849
190	192	280
216	205	95
114	46	927
55	163	288
49	44	61
63	163	491
184	34	33
50	57	136
44	80	1066
158	163	424
31	46	325
32	399	110
86	837	42
206	474	185
95	126	129
77	121	1658
107	144	375
160	77	859
135	39	89
72	52	37
107	151	94
35	57	90
250	48	55
30	476	222
47	31	236
32	187	54
132	643	92
38	103	2331
46	44	33
63	132	36
131	44	1021
34	239	101
202	266	38
286	32	111
31	92	38
49	126	56
57	280	76
89	195	2085
68	30	431
60	75	38
117	137	33
115	50	82
32	76	235
38	47	861
284	35	45
144	59	33
168	50	40
131	364	151
34	190	98
35	36	109
44	30	239
34	454	95
283	111	34
212	265	237
30	55	32
47	33	85
30	30	71
84	90	36
105	56	174
56	49	1240
36	152	36
41	121	171
163	224	37
44	88	144
265	391	120
73	743	104
80	345	123
30	52	461
125	38	113
141	264	89
146	140	32
153	589	32
133	36	59
50	67	36
57	173	130
125	299	79
122	103	98
135	32	153
71	371	62
120	347	183
69	62	32
49	118	86
102	163	69
163	74	41
87	69	59
37	68	1021
46	201	203
36	95	79
80	39	173
117	64	34
61	116	177
230	348	252
100	157	65
186	89	136
234	36	119
162	67	504
115	43	68
36	212	53
146	56	33
97	83	188
39	743	166
159	149	1613
110	41	831
143	195	440
241	121	220
55	115	253
185	38	167
111	72	121
128	84	125
84	183	173
183	233	103
152	183	91
44	59	149
71	43	38
183	60	60
74	81	47
43	33	35
179	37	533
174	135	123
108	316	814
68	42	351
148	55	68
67	115	287
105	44	41
207	62	47
128	71	283
145	34	70
32	32	162
56	157	125
60	57	185
83	350	615
112	39	40
70	248	1249
36	89	75
125	264	30
87	170	46
277	40	31
49	149	60
79	42	66
37	216	48
59	98	36
80	186	206
155	170	33
41	131	36
70	33	35
41	157	397
148	230	99
46	92	69
243	30	302
89	80	1907
31	120	272
187	41	589
169	30	39
43	32	323
49	64	53
80	110	250
40	93	117
113	61	39
52	148	31
35	708	42
30	479	74
137	36	342
84	44	55
70	84	185
41	268	65
47	237	161
52	61	126
203	165	35
166	90	88
104	45	307
191	208	42
94	80	113
46	45	50
31	77	38
64	240	201
84	38	89
143	37	36
130	57	47
39	32	71
152	52	139
198	42	66
37	151	40
95	37	65
199	464	44
84	67	716
149	521	40
73	48	50
195	147	40
98	63	109
51	40	87
62	71	44
47	52	329
90	151	52
194	154	50
47	168	31
231	111	56
38	279	30
179	316	41
83	43	51
51	126	403
97	30	179
268	86	310
86	626	165
176	32	43
144	111	37
165	207	659
70	280	117
63	35	51
62	73	31
143	494	79
38	41	70
46	199	53
85	92	30
74	38	39
168	111	60
80	68	1964
30	177	36
33	582	194
165	69	308
194	84	41
72	314	115
30	251	153
53	32	31
72	35	240
81	241	73
35	69	84
34	156	164
111	34	737
31	52	82
42	313	38
36	36	31
103	41	1031
155	78	68
92	58	65
53	100	45
50	194	38
39	37	60
214	228	36
81	69	309
284	177	370
42	41	274
65	56	75
75	178	90
114	98	32
95	98	39
111	39	236
139	32	31
41	1975	43
119	722	41
174	35	86
34	128	75
112	822	168
53	47	32
176	218	47
134	66	49
91	919	236
81	836	80
60	268	231
75	603	41
30	73	97
46	47	158
42	1193	52
268	449	124
87	172	219
36	1415	33
45	176	230
121	1895	338
39	186	329
57	70	81
30	85	34
87	153	34
70	48	356
91	785	33
80	40	98
204	99	692
88	66	47
245	901	35
178	1308	72
71	41	47
30	107	102
80	31	42
44	115	31
142	56	47
50	208	75
187	43	62
109	836	35
48	658	34
42	341	59
284	2721	62
115	30	243
53	49	57
86	2821	39
142	87	156
98	1143	51
222	646	120
58	32	122
151	300	702
185	163	31
85	675	141
133	422	57
67	39	337
51	4287	1075
85	746	31
166	182	47
242	6299	87
33	42	381
130	161	33
108	45	327
82	182	79
184	31	45
175	297	334
45	406	117
133	33	98
296	54	31
46	428	68
53	68	158
154	32	36
92	336	235
150	525	33
296	188	637
57	72	31
149	59	618
104	33	1096
204	539	139
145	1119	709
129	34	60
60	1524	255
42	167	63
33	82	378
79	1112	60
117	68	160
37	740	163
104	93	576
32	48	578
164	1300	819
159	196	345
117	218	151
35	135	63
78	87	53
91	235	92
97	48	364
32	80	72
43	85	33
35	193	109
92	250	112
145	111	238
146	618	108
95	48	373
151	79	47
75	851	451
96	59	32
63	34	39
298	44	501
65	87	30
46	160	178
169	54	33
164	283	498
77	354	192
158	132	225
46	59	31
162	78	271
162	296	77
31	141	204
44	296	43
82	119	34
42	874	42
52	1016	35
271	60	560
161	75	41
45	204	781
91	418	144
131	30	158
97	1500	79
230	263	1098
80	3098	42
103	311	95
79	2484	88
136	1151	82
75	192	32
37	56	47
97	74	42
257	93	96
93	39	249
172	737	1937
60	1274	45
63	36	51
91	34	36
47	2065	249
80	150	54
56	252	97
165	130	71
84	86	42
34	373	85
149	80	36
55	63	92
149	672	84
81	35	69
40	932	62
47	32	654
36	570	55
197	348	40
73	565	42
144	2271	329
189	1212	30
36	84	35
178	73	770
85	125	483
63	286	30
121	33	983
30	34	92
134	1506	174
56	391	710
31	555	33
73	406	249
51	80	308
82	359	55
147	88	62
34	30	75
207	93	842
36	121	727
56	87	80
106	128	59
50	70	587
77	372	96
75	191	51
38	32	630
84	890	48
34	53	41
135	189	31
48	49	190
57	55	190
52	274	74
236	162	311
77	273	71
73	44	964
38	32	30
98	98	240
147	55	93
42	838	234
85	511	69
259	7288	76
42	1386	57
134	65	90
84	246	78
88	86	250
78	1363	449
187	36	51
228	424	49
32	2159	127
47	274	1455
56	216	67
224	166	133
39	807	359
223	33	46
158	347	80
178	43	36
68	32	63
45	348	54
127	37	84
189	59	75
122	63	625
145	89	31
41	79	34
169	805	31
234	235	30
289	105	37
55	117	68
53	354	51
30	87	54
64	1104	179
62	499	106
123	128	1001
75	154	224
153	1826	64
48	54	146
115	68	61
283	121	41
61	86	311
84	34	311
139	34	541
82	32	37
288	92	555
109	172	40
56	45	31
61	34	51
80	47	35
30	104	288
102	1440	65
198	498	98
156	147	36
39	353	35
48	158	250
51	70	115
114	306	281
218	194	297
42	441	559
153	234	240
227	607	293
82	196	52
34	129	41
56	967	36
199	271	41
73	395	30
116	59	73
105	379	235
70	757	212
144	33	32
70	260	456
208	75	38
71	947	211
169	230	727
39	313	54
93	128	72
269	544	518
122	195	34
40	56	198
50	34	35
99	357	492
233	350	36
189	89	776
157	38	58
75	636	53
119	384	92
38	71	128
110	71	50
166	64	73
80	1744	67
125	89	192
58	179	38
61	52	124
55	361	30
78	319	258
70	136	79
83	299	92
87	92	42
40	1146	790
60	239	925
203	33	164
37	80	80
116	1926	81
30	470	277
48	43	347
31	50	813
115	207	623
40	196	35
174	82	197
219	790	103
176	34	43
78	188	195
98	33	65
284	80	31
40	272	139
143	268	43
191	31	92
85	197	425
92	60	79
211	37	30
40	138	50
48	1466	211
86	107	30
118	128	515
50	308	139
99	141	56
269	759	40
71	61	82
90	128	79
87	109	1024
59	988	129
119	75	529
67	181	451
98	1027	42
267	1419	32
106	752	44
61	35	44
297	385	838
114	110	100
97	77	85
47	548	62
46	146	184
72	157	549
49	44	773
61	81	84
109	41	46
30	49	47
45	106	320
173	438	156
106	157	31
144	202	37
93	194	32
63	120	311
141	94	368
290	62	472
137	528	126
87	175	81
238	232	154
168	319	30
119	957	30
38	547	110
73	355	75
184	97	289
188	275	1311
253	48	33
54	513	62
124	431	32
60	36	73
104	339	57
219	42	57
71	295	59
76	468	167
95	73	534
51	37	137
39	98	437
207	538	336
202	536	33
81	57	190
161	366	164
152	70	707
173	504	32
119	35	45
79	105	121
156	219	64
122	56	636
171	927	315
228	422	34
33	56	38
45	243	657
47	382	46
78	283	496
66	203	421
285	79	116
106	555	352
75	50	507
94	46	54
140	72	39
50	131	48
74	242	46
149	58	63
66	260	286
61	288	30
60	901	1204
64	60	110
106	98	44
38	58	47
188	281	37
82	79	177
271	3185	130
138	208	238
59	31	171
47	68	179
38	148	1001
43	43	100
48	144	30
72	819	243
100	221	81
30	252	48
91	54	62
281	56	86
223	72	79
40	904	30
250	78	37
53	42	43
54	64	157
118	471	40
70	2015	52
82	57	43
80	158	293
132	124	34
69	242	30
38	198	1240
69	536	131
42	1065	102
34	571	166
48	60	66
131	253	246
142	85	46
60	220	85
101	196	74
107	50	72
110	92	243
48	90	1023
134	1590	426
123	104	99
264	313	64
87	720	71
115	107	43
52	65	55
89	506	54
62	157	826
62	240	44
172	60	45
105	160	30
118	188	118
143	326	236
83	247	90
86	234	342
87	166	51
102	102	89
55	796	104
163	160	33
205	89	36
115	36	110
69	32	65
31	350	1597
51	250	52
187	69	189
73	41	92
124	698	31
31	564	180
68	563	383
99	449	455
116	69	50
69	103	129
34	65	31
63	650	36
165	123	123
52	35	52
36	132	31
43	254	197
45	624	139
43	31	175
205	309	58
111	53	651
39	36	31
100	230	47
42	70	93
208	71	1324
64	32	78
53	298	38
93	50	33
41	32	951
39	265	179
51	36	31
113	46	114
61	126	61
	160	138
	38	53
	44	48
	256	53
	890	85
	325	339
	294	35
	43	50
	465	501
	281	292
	85	40
	93	355
	47	41
	637	45
	233	36
	269	213
	260	70
	1364	55
	80	70
	55	95
	337	108
	64	415
	2940	281
	70	46
	82	220
	598	356
	113	72
	225	34
	30	213
	822	32
	43	45
	55	293
	113	39
	1358	617
	1259	379
	47	36
	73	49
	299	856
	457	61
	130	33
	99	487
	32	80
	55	51
	49	360
	152	229
	183	54
	847	88
	123	287
	1187	579
	81	38
	69	194
	290	43
	263	154
	742	257
	240	317
	66	70
	140	372
	339	53
	87	38
	468	222
	116	159
	939	41
	84	605
	430	48
	165	116
	77	109
	299	1282
	163	147
	92	109
	702	584
	88	84
	116	116
	203	183
	133	187
	71	85
	152	40
	48	857
	39	39
	108	71
	78	90
	283	543
	66	828
	1163	31
	136	35
	95	80
	31	262
	365	38
	219	508
	143	460
	152	381
	63	164
	45	43
	525	390
	60	32
	69	740
	245	38
	109	125
	48	1083
	55	194
	36	33
	219	171
	123	38
	99	250
	175	46
	174	113
	349	146
	580	64
	85	160
	815	48
	844	70
	31	54
	282	50
	172	182
	84	37
	271	490
	593	192
	41	42
	33	38
	93	65
	38	222
	52	76
	246	183
	74	59
	31	38
	108	33
	75	80
	302	662
	361	34
	95	333
	605	32
	32	82
	303	103
	168	37
	503	283
	84	623
	57	79
	306	109
	330	35
	52	53
	627	32
	671	184
	42	220
	54	142
	58	47
	55	42
	184	289
	206	83
	432	267
	48	75
	104	454
	111	112
	575	46
	150	43
	814	122
	71	40
	495	54
	38	74
	89	135
	240	142
	436	330
	171	54
	165	35
	176	154
	571	44
	114	64
	31	240
	243	187
	48	1008
	724	147
	109	176
	43	33
	308	133
	38	61
	132	88
	76	172
	50	35
	31	41
	142	224
	72	102
	45	39
	36	45
	117	184
	71	995
	171	294
	170	57
	86	30
	101	114
	33	41
	40	52
	104	50
	30	181
	152	34
	38	150
	116	85
	88	30
	157	126
	346	44
	188	485
	550	33
	92	307
	280	30
	85	187
	491	34
	96	56
	83	146
	60	31
	186	62
	139	58
	238	38
	160	156
	81	82
	35	35
	164	35
	383	34
	285	35
	91	33
	79	70
	155	316
	354	457
	79	32
	47	47
	1072	737
	267	112
	92	631
	327	47
	175	30
	280	194
	53	408
	238	770
	63	319
	43	67
	123	165
	165	250
	194	209
	80	121
	144	36
	40	125
	33	126
	86	75
	437	48
	265	75
	333	51
	41	31
	241	64
	37	32
	250	309
	51	36
	50	124
	75	365
	30	206
	873	222
	69	48
	77	93
	267	147
	113	496
	37	56
	43	33
	188	53
	546	36
	41	528
	130	59
	254	107
	322	103
	75	351
	141	120
	482	71
	684	98
	1047	51
	50	48
	32	87
	166	31
	244	32
	213	253
	419	356
	74	105
	30	81
	51	36
	151	388
	150	31
	133	115
	95	349
	256	31
	241	136
	38	46
	105	35
	109	64
	38	848
	336	33
	296	462
	964	62
	32	42
	112	738
	72	67
	42	34
	80	55
	33	341
	253	54
	35	1225
	224	87
	331	31
	45	617
	226	31
	36	63
	403	109
	129	111
	169	193
	74	65
	584	77
	418	48
	34	257
	142	33
	235	135
	41	31
	325	727
	110	80
	153	77
	183	1502
	178	34
	250	37
	61	49
	206	58
	156	98
	44	38
	166	242
	34	50
	81	46
	57	55
	839	526
	48	37
	160	225
	402	31
	30	43
	482	115
	127	127
	122	54
	142	163
	76	64
	40	96
	50	304
	152	60
	59	54
	49	463
	479	504
	188	597
	650	41
	106	37
	50	34
	131	30
	41	219
	236	147
	265	291
	44	140
	123	39
	32	46
	88	32
	274	74
	199	55
	75	106
	138	108
	46	36
	78	186
	48	479
	39	53
	58	69
	54	187
	363	257
	198	63
	35	32
	32	50
	458	173
	112	431
	34	45
	30	33
	274	37
	90	571
	54	38
	109	142
	65	68
	59	109
	47	31
	160	1334
	126	70
	228	382
	31	64
	42	52
	84	46
	394	284
	745	35
	337	227
	52	625
	37	59
	259	79
	146	30
	591	153
	32	54
	66	30
	175	95
	300	258
	103	177
	32	143
	377	84
	346	32
	58	32
	201	871
	116	90
	75	41
	71	1097
	68	62
	201	82
	95	36
	36	32
	66	170
	116	118
	378	103
	156	57
	89	36
	34	1520
	69	80
	40	33
	217	58
	59	1543
	89	61
	749	239
	149	77
	43	49
	193	48
	117	57
	120	132
	36	183
	70	62
	83	41
	182	40
	235	293
	187	57
	59	60
	44	39
	63	536
	78	102
	33	218
	131	30
	543	30
	46	322
	55	869
	115	523
	45	52
	60	32
	36	66
	33	270
	74	55
	159	406
	58	50
	351	338
	41	101
	251	1069
	87	209
	263	342
	166	44
	40	47
	152	131
	33	44
[truncated: 115 more rows]

## Sheet: Fig. 2c
Average RMSF data, individual RMSF values for each set of simulation available upon request
	Residue index	-CQY	+CQY
	1	2.5457	0.962
	2	2.7832	1.0008
	3	2.5645	1.0352
	4	2.68	1.0838
	5	2.1934	0.9441
	6	1.6971	0.7849
	7	1.5724	0.8311
	8	1.2298	0.7868
	9	1.2198	0.8074
	10	1.0427	0.7934
	11	1.6887	0.8786
	12	2.0767	1.032
	13	2.6988	1.1797
	14	2.6169	1.0759
	15	2.8827	1.1334
	16	2.3615	0.8786
	17	2.0852	0.7887
	18	1.9746	0.7755
	19	1.7998	0.7415
	20	1.4909	0.7926
	21	1.6772	0.7867
	22	1.8031	0.8096
	23	1.585	0.7339
	24	1.9842	0.8544
	25	2.0711	0.8761
	26	2.7048	1.2035
	27	2.4337	1.281
	28	2.2292	1.2427
	29	2.7706	1.6094
	30	2.5663	1.6877
	31	2.0074	1.5427
	32	1.6762	1.4059
	33	1.3156	1.0666
	34	1.0905	0.9629
	35	0.8875	0.694
	36	0.9516	0.6515
	37	1.0483	0.5795
	38	1.613	0.7176
	39	1.9043	0.8369
	40	1.9968	0.9503
	41	1.6235	0.8592
	42	1.5415	0.8016
	43	2.1113	1.0003
	44	2.5245	1.1099
	45	2.5792	1.124
	46	2.2979	1.0458
	47	2.4938	0.9805
	48	2.0587	0.9609
	49	1.4327	0.7018
	50	1.0387	0.5893
	51	1.1778	0.6316
	52	0.9997	0.6006
	53	1.4203	0.747
	54	1.1787	0.8506
	55	1.5757	1.064
	56	1.8341	1.0068
	57	1.3858	0.7417
	58	1.4854	0.6653
	59	1.0182	0.5486
	60	1.2034	0.5697
	61	1.1588	0.5929
	62	1.636	0.678
	63	1.7377	0.7757
	64	1.5881	0.7721
	65	1.1369	0.7523
	66	1.1693	0.7841
	67	0.849	0.8022
	68	1.3092	0.8845
	69	1.7281	0.9267
	70	1.5347	0.908
	71	1.2603	0.9025
	72	1.4311	0.8711
	73	1.3874	0.7564
	74	1.7542	0.7865
	75	1.5042	0.7121
	76	1.6441	0.6832
	77	1.2595	0.5866
	78	1.3391	0.6652
	79	1.2916	0.7689
	80	1.2664	0.9614
	81	1.3746	1.2767
	82	1.7616	1.7279
	83	2.325	2.1232
	84	2.1633	1.7778
	85	2.0876	1.5628
	86	1.9428	1.2091
	87	2.1187	1.2406
	88	2.3336	1.0786
	89	2.5805	1.0528
	90	2.1098	0.845
	91	2.0896	0.7764
	92	2.121	0.7986
	93	1.6174	0.6994
	94	1.7224	0.7921
	95	1.2161	0.717
	96	1.2837	0.805
	97	0.811	0.7614
	98	1.0775	0.8179
	99	0.8276	0.8172
	100	1.169	0.8198
	101	1.2063	0.8393
	102	1.4147	0.842
	103	1.3556	0.8586
	104	1.4931	0.8392
	105	1.2379	0.8506
	106	1.6539	0.8521
	107	1.6664	0.7965
	108	2.2741	1.0331
	109	2.532	0.9992
	110	2.6474	1.0391
	111	2.4715	0.8604
	112	2.112	0.7485
	113	2.2588	0.7945
	114	2.0521	0.8288
	115	2.0936	0.9155
	116	1.8903	0.9904
	117	2.1669	1.1343
	118	1.9502	1.2229
	119	2.2886	1.3724
	120	2.2785	1.3224
	121	2.6057	1.2856
	122	2.4086	1.116
	123	2.5573	1.0903
	124	2.4139	1.0728
	125	2.079	0.9257
	126	1.751	0.8458
	127	1.6194	0.7457
	128	1.6289	0.8025
	129	1.3157	0.7193
	130	1.4023	0.8322
	131	1.1876	0.8836
	132	1.3056	0.9315
	133	1.0424	0.8617
	134	1.2383	0.912
	135	0.7582	0.8537
	136	1.0298	0.9069
	137	1.4725	1.0177
	138	2.0443	1.117
	139	2.0255	1.0734
	140	1.689	0.9673
	141	1.5944	0.9667
	142	1.0462	0.8778
	143	0.8383	0.9186
	144	1.1281	0.8858
	145	0.903	0.8229
	146	1.2105	0.7528
	147	0.9036	0.626
	148	1.2075	0.56
	149	1.2524	0.5157
	150	1.8976	0.7011
	151	1.9937	0.7257
	152	1.6886	0.7093
	153	2.0668	0.8545
	154	2.1503	0.9913
	155	2.3002	1.127
	156	2.2239	1.352
	157	2.1977	1.4412
	158	2.3431	1.3059
	159	2.2881	1.1615
	160	2.0842	1.1135
	161	1.5313	0.801
	162	1.1745	0.6369
	163	1.3949	0.6676
	164	1.1834	0.6222
	165	1.6457	0.7543
	166	1.5518	0.7497
	167	1.69	0.9559
	168	1.6985	0.9552
	169	1.1307	0.7578
	170	1.4544	0.7237
	171	1.069	0.5869
	172	1.4563	0.6658
	173	1.3964	0.6936
	174	1.9732	0.8762
	175	1.9435	1.0119
	176	1.8568	1.1695
	177	1.8042	1.3535
	178	1.3604	1.1351
	179	1.6363	1.2349
	180	1.9779	1.1586
	181	2.3188	1.4253
	182	2.2794	1.4468
	183	2.2097	1.2633
	184	2.2367	1.0842
	185	1.9853	0.8806
	186	1.5601	0.7183
	187	1.7442	0.6603
	188	1.3386	0.543
	189	1.6497	0.571
	190	1.1812	0.5563
	191	1.3161	0.6115
	192	0.9968	0.6828
	193	1.2939	0.7042
	194	1.1287	0.7556
	195	1.3716	0.8316
	196	1.6655	0.8807
	197	1.957	0.9036
	198	2.2408	0.9303
	199	1.8825	0.8595
	200	1.9182	0.8019
	201	1.8141	0.7603
	202	1.7626	0.7195
	203	1.8105	0.6525
	204	1.8235	0.6482
	205	1.8403	0.6175
	206	1.4784	0.5787
	207	1.7965	0.6219
	208	1.5217	0.6454
	209	1.9744	0.7975
	210	1.781	0.8661
	211	2.3492	1.0853
	212	2.6424	1.459
	213	3.4719	2.2113
	214

## Sheet: Fig. 2d
Measuring the distances for key salt bridge interactions units: Å
		average	standard deviation
	set1 PcadA	4.62	1.05
	set1 PcadB	8.03	0.63
	set2 PcadA	3.47	0.79
	set2 PcadB	5.3	0.71
	set3 PcadA	5.93	1.11
	set3 PcadB	4.86	1.9
	set4 PcadA	3.76	0.65
	set4 PcadB	7.41	1.66
	set5 PcadA	4.53	1.27
	set5 PcadB	7.94	0.77

## Sheet: Fig. 3b
Structure comparison with a crystal S-dimer structure during SMD, units = Å
Time_set1_-CQY	RMSD_set1_-CQY	Time_set2_-CQY	RMSD_set2_-CQY	Time_set3_-CQY	RMSD_set3_-CQY	Time_set4_-CQY	RMSD_set4_-CQY	Time_set5_-CQY	RMSD_set5_-CQY	Time_set1_+CQY	RMSD_set1_+CQY	Time_set2_+CQY	RMSD_set2_+CQY	Time_set3_+CQY	RMSD_set3_+CQY	Time_set4_+CQY	RMSD_set4_+CQY	Time_set5_+CQY	RMSD_set5_+CQY
0	21.5025	0	21.639867000000002	0	21.4724	0	21.9097	0	20.904725000000003	0	22.206156000000004	0	22.098917999999998	0	22.094	0	21.2781	0	22.348332000000003
0.001	21.5083	0.001	21.6039	0.001	21.4397	0.001	21.9191	0.001	20.9336	0.001	22.2266	0.001	22.0353	0.001	21.995637000000002	0.001	21.1616	0.001	22.341
0.002	21.439	0.002	21.5005	0.002	21.384	0.002	21.8372	0.002	20.8995	0.002	22.1918	0.002	21.9795	0.002	21.9231	0.002	21.0701	0.002	22.2418
0.003	21.3865	0.003	21.360625999999996	0.003	21.3161	0.003	21.764872000000004	0.003	20.7877	0.003	22.1888	0.003	21.8607	0.003	21.842654000000003	0.003	21.030717000000003	0.003	22.170968000000002
0.004	21.3826	0.004	21.290653000000002	0.004	21.2488	0.004	21.773269000000003	0.004	20.6872	0.004	22.1521	0.004	21.778221000000002	0.004	21.8034	0.004	21.1224	0.004	22.094749999999998
0.005	21.3022	0.005	21.241462000000002	0.005	21.208117000000005	0.005	21.7397	0.005	20.645992999999997	0.005	22.1174	0.005	21.7346	0.005	21.7166	0.005	21.172237000000003	0.005	22.120867000000004
0.006	21.259711000000003	0.006	21.1434	0.006	21.207955000000002	0.006	21.6871	0.006	20.6479	0.006	22.0473	0.006	21.741864999999997	0.006	21.642532000000003	0.006	21.1343	0.006	22.095
0.007	21.1896	0.007	21.0889	0.007	21.1622	0.007	21.6177	0.007	20.591	0.007	22.0742	0.007	21.720568999999998	0.007	21.608365000000003	0.007	21.088226000000002	0.007	22.063935000000004
0.008	21.141168999999998	0.008	21.006	0.008	21.1483	0.008	21.4364	0.008	20.4833	0.008	22.081881000000003	0.008	21.684009999999997	0.008	21.611364000000002	0.008	21.069694000000002	0.008	21.967642000000005
0.009	21.119096000000003	0.009	20.927818000000002	0.009	21.1419	0.009	21.355345000000003	0.009	20.437	0.009	22.051792000000003	0.009	21.6436	0.009	21.5997	0.009	21.0485	0.009	21.936157000000005
0.01	21.101851000000003	0.01	20.8774	0.01	21.109450000000002	0.01	21.3374	0.01	20.4453	0.01	22.0118	0.01	21.6188	0.01	21.5863	0.01	21.032510000000002	0.01	21.9534
0.011000000000000001	21.0004	0.011000000000000001	20.8249	0.011000000000000001	21.040287000000003	0.011000000000000001	21.346	0.011000000000000001	20.3784	0.011000000000000001	22.0468	0.011000000000000001	21.5167	0.011000000000000001	21.605743999999998	0.011000000000000001	21.0243	0.011000000000000001	21.941215999999997
0.012	20.9032	0.012	20.789948000000003	0.012	20.9977	0.012	21.2935	0.012	20.326984000000003	0.012	22.0376	0.012	21.484101000000003	0.012	21.576632999999998	0.012	20.9546	0.012	21.838222000000002
0.013000000000000001	20.871112000000004	0.013000000000000001	20.7703	0.013000000000000001	20.943	0.013000000000000001	21.2423	0.013000000000000001	20.3553	0.013000000000000001	22.0719	0.013000000000000001	21.5488	0.013000000000000001	21.554	0.013000000000000001	20.9256	0.013000000000000001	21.728
0.013999999999999999	20.8599	0.013999999999999999	20.658	0.013999999999999999	20.850906000000005	0.013999999999999999	21.2391	0.013999999999999999	20.3787	0.013999999999999999	22.0749	0.013999999999999999	21.4583	0.013999999999999999	21.4539	0.013999999999999999	20.8562	0.013999999999999999	21.6176
0.015	20.851	0.015	20.6473	0.015	20.857288999999998	0.015	21.2518	0.015	20.3174	0.015	22.0156	0.015	21.512206000000003	0.015	21.3429	0.015	20.7829	0.015	21.577875999999996
0.016	20.822398999999997	0.016	20.6001	0.016	20.9016	0.016	21.194191000000004	0.016	20.352144000000003	0.016	21.9657	0.016	21.5563	0.016	21.283707999999997	0.016	20.7499	0.016	21.5734
0.017	20.7511	0.017	20.523	0.017	20.846	0.017	21.175145999999998	0.017	20.1697	0.017	21.9054	0.017	21.4942	0.017	21.2346	0.017	20.694487000000002	0.017	21.596
0.018000000000000002	20.7203	0.018000000000000002	20.4962	0.018000000000000002	20.837	0.018000000000000002	21.155	0.018000000000000002	20.0552	0.018000000000000002	21.8069	0.018000000000000002	21.467297000000002	0.018000000000000002	21.253297000000003	0.018000000000000002	20.6428	0.018000000000000002	21.5386
0.019	20.6708	0.019	20.4783	0.019	20.8229	0.019	21.1582	0.019	19.9645	0.019	21.708782000000003	0.019	21.467381000000003	0.019	21.155164000000003	0.019	20.6513	0.019	21.5084
0.02	20.68	0.02	20.449552999999998	0.02	20.7441	0.02	21.0974	0.02	19.9158	0.02	21.681530000000002	0.02	21.40698200000001	0.02	21.138954000000002	0.02	20.723851000000003	0.02	21.496208000000003
0.021	20.703528000000002	0.021	20.3808	0.021	20.7128	0.021	21.077517999999994	0.021	19.8206	0.021	21.6724	0.021	21.284719000000003	0.021	21.103601000000005	0.021	20.7587	0.021	21.5111
0.022000000000000002	20.6199	0.022000000000000002	20.3721	0.022000000000000002	20.5858	0.022000000000000002	21.082	0.022000000000000002	19.7645	0.022000000000000002	21.6156	0.022000000000000002	21.234175999999998	0.022000000000000002	21.062343000000002	0.022000000000000002	20.7227	0.022000000000000002	21.534550000000003
0.023	20.5032	0.023	20.2998	0.023	20.528461999999998	0.023	21.0546	0.023	19.815125000000002	0.023	21.5848	0.023	21.244583000000002	0.023	21.0197	0.023	20.694	0.023	21.4373
0.024	20.529158000000002	0.024	20.306	0.024	20.4473	0.024	21.010737000000002	0.024	19.8416	0.024	21.596928000000002	0.024	21.169037999999997	0.024	21.0304	0.024	20.622	0.024	21.3651
0.025	20.4749	0.025	20.286295000000003	0.025	20.3995	0.025	20.964208000000003	0.025	19.8735	0.025	21.578991000000002	0.025	21.1422	0.025	21.0394	0.025	20.551	0.025	21.4409
0.026000000000000002	20.3678	0.026000000000000002	20.1721	0.026000000000000002	20.3479	0.026000000000000002	20.8386	0.026000000000000002	19.8619	0.026000000000000002	21.5828	0.026000000000000002	21.124367999999997	0.026000000000000002	21.0731	0.026000000000000002	20.5063	0.026000000000000002	21.4532
0.027000000000000003	20.291195000000002	0.027000000000000003	20.085772999999996	0.027000000000000003	20.384095000000002	0.027000000000000003	20.8556	0.027000000000000003	19.843584999999997	0.027000000000000003	21.528907000000004	0.027000000000000003	21.164920000000002	0.027000000000000003	21.047997000000006	0.027000000000000003	20.5624	0.027000000000000003	21.4495
0.027999999999999997	20.2585	0.027999999999999997	20.006	0.027999999999999997	20.407747999999998	0.027999999999999997	20.8223	0.027999999999999997	19.7823	0.027999999999999997	21.4425	0.027999999999999997	21.142401999999997	0.027999999999999997	21.044047000000003	0.027999999999999997	20.564035999999998	0.027999999999999997	21.4144
0.028999999999999998	20.1804	0.028999999999999998	19.9693	0.028999999999999998	20.343930999999998	0.028999999999999998	20.7157	0.028999999999999998	19.7222	0.028999999999999998	21.369331000000003	0.028999999999999998	21.0332	0.028999999999999998	21.090872000000005	0.028999999999999998	20.5553	0.028999999999999998	21.3346
0.03	20.1275	0.03	19.967	0.03	20.3982	0.03	20.5366	0.03	19.722231999999998	0.03	21.262857999999998	0.03	20.9579	0.03	21.107	0.03	20.569315000000003	0.03	21.263
0.031	20.0984	0.031	19.9516	0.031	20.404	0.031	20.462728000000002	0.031	19.6687	0.031	21.203134000000002	0.031	20.986	0.031	21.027898999999998	0.031	20.5236	0.031	21.158092000000003
0.032	20.1372	0.032	19.9741	0.032	20.3202	0.032	20.434008000000002	0.032	19.6011	0.032	21.213784000000004	0.032	21.008917999999998	0.032	20.9329	0.032	20.4065	0.032	21.1773
0.033	20.141002999999998	0.033	19.9959	0.033	20.2925	0.033	20.4499	0.033	19.5863	0.033	21.234028000000002	0.033	20.9782	0.033	20.819535000000002	0.033	20.337	0.033	21.1836
0.034	20.0872	0.034	19.8808	0.034	20.312686000000003	0.034	20.4101	0.034	19.566699999999997	0.034	21.267121000000003	0.034	20.900919000000002	0.034	20.8001	0.034	20.364053000000002	0.034	21.085
0.035	20.056541000000003	0.035	19.8368	0.035	20.329306000000003	0.035	20.442226000000005	0.035	19.5385	0.035	21.1556	0.035	20.9082	0.035	20.788	0.035	20.380034000000002	0.035	21.1246
0.036000000000000004	20.05	0.036000000000000004	19.804	0.036000000000000004	20.2775	0.036000000000000004	20.369186000000003	0.036000000000000004	19.5852	0.036000000000000004	21.108527000000002	0.036000000000000004	20.8048	0.036000000000000004	20.7703	0.036000000000000004	20.4407	0.036000000000000004	21.1142
0.037000000000000005	20.0018	0.037000000000000005	19.824794999999998	0.037000000000000005	20.22	0.037000000000000005	20.2489	0.037000000000000005	19.5065	0.037000000000000005	21.105529999999998	0.037000000000000005	20.812533000000002	0.037000000000000005	20.7805	0.037000000000000005	20.3308	0.037000000000000005	21.0619
0.038	19.9148	0.038	19.8581	0.038	20.1993	0.038	20.175766999999997	0.038	19.4367	0.038	21.1614	0.038	20.7691	0.038	20.7866	0.038	20.3109	0.038	21.0495
0.039	19.9209	0.039	19.8555	0.039	20.197923000000003	0.039	20.1064	0.039	19.4009	0.039	21.258402000000004	0.039	20.7697	0.039	20.7048	0.039	20.3737	0.039	20.9942
0.04	19.7987	0.04	19.7673	0.04	20.1539	0.04	20.086310000000005	0.04	19.4529	0.04	21.2493	0.04	20.7314	0.04	20.7507	0.04	20.2698	0.04	20.999892000000003
0.040999999999999995	19.7684	0.040999999999999995	19.7263	0.040999999999999995	20.1578	0.040999999999999995	20.0083	0.040999999999999995	19.3735	0.040999999999999995	21.1924	0.040999999999999995	20.735785999999997	0.040999999999999995	20.7939	0.040999999999999995	20.273851999999998	0.040999999999999995	20.9998
0.042	19.727	0.042	19.6716	0.042	20.0644	0.042	20.096	0.042	19.3033	0.042	21.1751	0.042	20.7094	0.042	20.686829000000003	0.042	20.255895000000002	0.042	20.8988
0.043	19.7667	0.043	19.614693000000003	0.043	19.918	0.043	20.0412	0.043	19.202	0.043	21.1229	0.043	20.746232999999997	0.043	20.600531000000004	0.043	20.2291	0.043	20.8607
0.044000000000000004	19.7525	0.044000000000000004	19.5909	0.044000000000000004	19.902	0.044000000000000004	19.9186	0.044000000000000004	19.1928	0.044000000000000004	21.110241000000002	0.044000000000000004	20.7827	0.044000000000000004	20.592885000000003	0.044000000000000004	20.308	0.044000000000000004	20.8982
0.045	19.7132	0.045	19.5595	0.045	19.8334	0.045	19.822226000000004	0.045	19.1323	0.045	21.158350000000002	0.045	20.7447	0.045	20.588473999999998	0.045	20.313333999999998	0.045	20.851869999999998
0.046	19.5978	0.046	19.5343	0.046	19.7715	0.046	19.7754	0.046	19.0815	0.046	21.217582000000004	0.046	20.727967999999997	0.046	20.5994	0.046	20.3229	0.046	20.825984000000002
0.047	19.4515	0.047	19.5048	0.047	19.6523	0.047	19.738766000000002	0.047	19.1021	0.047	21.1945	0.047	20.656	0.047	20.5916	0.047	20.290593999999995	0.047	20.8472
0.048	19.3885	0.048	19.463025000000002	0.048	19.567954999999998	0.048	19.6492	0.048	19.1654	0.048	21.1367	0.048	20.5703	0.048	20.5475	0.048	20.2129	0.048	20.9152
0.049	19.377	0.049	19.4037	0.049	19.491377999999997	0.049	19.5511	0.049	19.135348999999998	0.049	21.0768	0.049	20.5058	0.049	20.534542000000002	0.049	20.1943	0.049	20.9098
0.05	19.366	0.05	19.3996	0.05	19.4233	0.05	19.5	0.05	19.0628	0.05	21.0488	0.05	20.451766999999997	0.05	20.4416	0.05	20.147781000000005	0.05	20.866542000000003
0.051	19.2966	0.051	19.2904	0.051	19.390476000000003	0.051	19.5249	0.051	18.9863	0.051	21.0452	0.051	20.3831	0.051	20.4165	0.051	20.092905000000002	0.051	20.8562
0.052000000000000005	19.2113	0.052000000000000005	19.252229999999997	0.052000000000000005	19.436	0.052000000000000005	19.586	0.052000000000000005	19.039063000000006	0.052000000000000005	21.052205999999998	0.052000000000000005	20.396062999999998	0.052000000000000005	20.401566000000003	0.052000000000000005	20.0537	0.052000000000000005	20.9153
0.053	19.1616	0.053	19.277998999999998	0.053	19.4283	0.053	19.6436	0.053	18.994694000000003	0.053	21.0129	0.053	20.3122	0.053	20.4065	0.053	20.0363	0.053	20.834
0.054000000000000006	19.1575	0.054000000000000006	19.296120000000002	0.054000000000000006	19.4691	0.054000000000000006	19.6802	0.054000000000000006	18.9583	0.054000000000000006	20.9889	0.054000000000000006	20.3474	0.054000000000000006	20.3754	0.054000000000000006	20.0368	0.054000000000000006	20.8345
0.055	19.1635	0.055	19.2474	0.055	19.505	0.055	19.6564	0.055	18.9594	0.055	20.967665000000004	0.055	20.3209	0.055	20.361402000000002	0.055	20.0306	0.055	20.9003
0.055999999999999994	19.1418	0.055999999999999994	19.2085	0.055999999999999994	19.5118	0.055999999999999994	19.5138	0.055999999999999994	18.947913999999997	0.055999999999999994	20.9948	0.055999999999999994	20.3059	0.055999999999999994	20.355154999999996	0.055999999999999994	20.053473000000004	0.055999999999999994	20.891289999999998
0.057	19.160539999999997	0.057	19.178679000000002	0.057	19.4432	0.057	19.5638	0.057	19.0011	0.057	20.9929	0.057	20.283	0.057	20.3446	0.057	20.061	0.057	20.8223
0.057999999999999996	19.121033999999998	0.057999999999999996	19.2396	0.057999999999999996	19.4018	0.057999999999999996	19.5912	0.057999999999999996	18.9869	0.057999999999999996	20.9788	0.057999999999999996	20.3273	0.057999999999999996	20.362883000000004	0.057999999999999996	20.0263	0.057999999999999996	20.7819
0.059000000000000004	18.966	0.059000000000000004	19.267265000000002	0.059000000000000004	19.4466	0.059000000000000004	19.5604	0.059000000000000004	18.8773	0.059000000000000004	20.9822	0.059000000000000004	20.2752	0.059000000000000004	20.304508000000002	0.059000000000000004	20.0416	0.059000000000000004	20.747783000000002
0.06	18.9813	0.06	19.1867	0.06	19.51	0.06	19.5707	0.06	18.7865	0.06	21.001077000000002	0.06	20.263398000000002	0.06	20.247047000000002	0.06	19.9274	0.06	20.6841
0.061	18.9917	0.061	19.1729	0.061	19.4292	0.061	19.482421000000002	0.061	18.675	0.061	20.886084999999998	0.061	20.198438000000003	0.061	20.2166	0.061	19.7957	0.061	20.7291
0.062	18.9705	0.062	19.1402	0.062	19.404372000000002	0.062	19.4156	0.062	18.6045	0.062	20.8192	0.062	20.2313	0.062	20.2167	0.062	19.7727	0.062	20.7033
0.063	18.8574	0.063	19.079976000000002	0.063	19.387	0.063	19.313629000000002	0.063	18.604456000000006	0.063	20.878	0.063	20.2771	0.063	20.244856000000002	0.063	19.8009	0.063	20.628346999999998
0.064	18.8283	0.064	19.102	0.064	19.3586	0.064	19.217071999999998	0.064	18.428168000000007	0.064	20.741972999999998	0.064	20.3517	0.064	20.2504	0.064	19.8667	0.064	20.6322
0.065	18.8329	0.065	19.1101	0.065	19.2613	0.065	19.127864000000002	0.065	18.3416	0.065	20.7652	0.065	20.3581	0.065	20.2482	0.065	19.770761999999998	0.065	20.580223000000004
0.066	18.825278000000004	0.066	19.1162	0.066	19.2309	0.066	19.082	0.066	18.285438000000006	0.066	20.7335	0.066	20.346967999999997	0.066	20.2679	0.066	19.8034	0.066	20.58
0.067	18.7965	0.067	19.0905	0.067	19.2371	0.067	19.097371000000003	0.067	18.192	0.067	20.76	0.067	20.3032	0.067	20.2238	0.067	19.761770000000002	0.067	20.596168000000002
0.068	18.7503	0.068	19.0582	0.068	19.2437	0.068	19.0832	0.068	18.212	0.068	20.706844000000004	0.068	20.2251	0.068	20.252557000000003	0.068	19.7252	0.068	20.6034
0.069	18.722	0.069	19.1218	0.069	19.3037	0.069	19.1303	0.069	18.155	0.069	20.755186000000002	0.069	20.1989	0.069	20.311587000000003	0.069	19.783	0.069	20.5721
0.07	18.699140999999997	0.07	19.077	0.07	19.3503	0.07	19.1242	0.07	18.1147	0.07	20.803001000000002	0.07	20.2183	0.07	20.2923	0.07	19.7314	0.07	20.5206
0.071	18.751348999999998	0.071	19.069	0.071	19.3635	0.071	19.1092	0.071	18.0213	0.071	20.6968	0.071	20.2151	0.071	20.216555999999997	0.071	19.8385	0.071	20.5172
0.072	18.7202	0.072	19.0586	0.072	19.2903	0.072	19.0452	0.072	17.993826000000002	0.072	20.7857	0.072	20.1449	0.072	20.209994000000002	0.072	19.817674999999998	0.072	20.5636
0.073	18.709066999999997	0.073	19.0423	0.073	19.2095	0.073	18.989632999999998	0.073	17.9692	0.073	20.728574000000002	0.073	20.1156	0.073	20.171853999999996	0.073	19.7268	0.073	20.6009
0.074	18.6206	0.074	19.0063	0.074	19.2379	0.074	18.961171999999998	0.074	17.8663	0.074	20.7504	0.074	20.1446	0.074	20.1327	0.074	19.719564000000002	0.074	20.652514000000004
0.075	18.555170999999998	0.075	19.0082	0.075	19.1984	0.075	18.9645	0.075	17.8215	0.075	20.7109	0.075	20.0986	0.075	20.1348	0.075	19.6791	0.075	20.7192
0.076	18.5616	0.076	18.9539	0.076	19.1749	0.076	18.9245	0.076	17.778	0.076	20.6863	0.076	20.085	0.076	20.0693	0.076	19.6881	0.076	20.6539
0.077	18.5432	0.077	18.8066	0.077	19.1173	0.077	18.8927	0.077	17.7224	0.077	20.648093000000003	0.077	20.0324	0.077	20.0045	0.077	19.6321	0.077	20.6077
0.078	18.462818000000002	0.078	18.793478999999998	0.078	19.1133	0.078	18.909	0.078	17.761701000000002	0.078	20.6804	0.078	19.9758	0.078	20.0067	0.078	19.5763	0.078	20.5556
0.079	18.4041	0.079	18.7428	0.079	19.1074	0.079	18.842989000000003	0.079	17.771843999999998	0.079	20.692784999999997	0.079	19.9376	0.079	19.9669	0.079	19.493331000000005	0.079	20.5894
0.08	18.336	0.08	18.7208	0.08	19.078659000000002	0.08	18.8206	0.08	17.7047	0.08	20.6573	0.08	19.8899	0.08	19.912	0.08	19.4115	0.08	20.658731000000003
0.081	18.266081999999997	0.081	18.6693	0.081	19.068149000000002	0.081	18.8429	0.081	17.7102	0.081	20.636	0.081	19.8939	0.081	19.8645	0.081	19.3834	0.081	20.6049
0.082	18.2126	0.082	18.6338	0.082	19.086206999999998	0.082	18.7949	0.082	17.7763	0.082	20.6744	0.082	19.905	0.082	19.8013	0.082	19.2725	0.082	20.4712
0.083	18.226986999999998	0.083	18.5675	0.083	19.0682	0.083	18.759	0.083	17.857978000000003	0.083	20.625056999999998	0.083	19.9938	0.083	19.859195999999997	0.083	19.1972	0.083	20.4055
0.084	18.2438	0.084	18.514257999999998	0.084	19.042661000000003	0.084	18.7893	0.084	17.862011000000003	0.084	20.5981	0.084	19.9293	0.084	19.862740000000002	0.084	19.180441000000002	0.084	20.365779000000003
0.085	18.262788999999998	0.085	18.4732	0.085	19.0505	0.085	18.7872	0.085	17.8357	0.085	20.5078	0.085	19.8541	0.085	19.7949	0.085	19.2163	0.085	20.3408
0.086	18.321609000000002	0.086	18.415079000000002	0.086	19.0221	0.086	18.7585	0.086	17.867656000000004	0.086	20.460880000000003	0.086	19.83	0.086	19.771	0.086	19.2617	0.086	20.3469
0.087	18.2983	0.087	18.3573	0.087	18.948700000000002	0.087	18.803810000000002	0.087	17.9247	0.087	20.433853000000003	0.087	19.7593	0.087	19.794240000000002	0.087	19.2373	0.087	20.4038
0.088	18.2814	0.088	18.396	0.088	18.931089999999998	0.088	18.7938	0.088	17.9377	0.088	20.378206000000002	0.088	19.7655	0.088	19.8081	0.088	19.1977	0.088	20.360179000000002
0.089	18.2002	0.089	18.3562	0.089	18.864787999999997	0.089	18.7229	0.089	17.9134	0.089	20.3721	0.089	19.7376	0.089	19.7771	0.089	19.145977000000002	0.089	20.442986000000005
0.09	18.0609	0.09	18.3063	0.09	18.8674	0.09	18.659250999999998	0.09	17.9086	0.09	20.4214	0.09	19.6892	0.09	19.755708000000002	0.09	19.1253	0.09	20.469229000000002
0.091	18.0898	0.091	18.3112	0.091	18.8452	0.091	18.605	0.091	17.994953000000002	0.091	20.442767000000003	0.091	19.6531	0.091	19.7118	0.091	19.0732	0.091	20.3895
0.092	18.085160000000002	0.092	18.3941	0.092	18.7608	0.092	18.5543	0.092	18.0298	0.092	20.4061	0.092	19.6227	0.092	19.7087	0.092	19.109	0.092	20.3213
0.093	18.0733	0.093	18.401476000000002	0.093	18.7297	0.093	18.5424	0.093	17.9706	0.093	20.3856	0.093	19.6503	0.093	19.747577999999997	0.093	19.1069	0.093	20.3318
0.094	17.9941	0.094	18.370705000000005	0.094	18.7155	0.094	18.6208	0.094	17.9769	0.094	20.333168999999998	0.094	19.6784	0.094	19.7171	0.094	19.144	0.094	20.318496000000003
0.095	17.9278	0.095	18.3753	0.095	18.6385	0.095	18.570287999999998	0.095	17.9192	0.095	20.271444000000002	0.095	19.6682	0.095	19.7296	0.095	19.1624	0.095	20.3741
0.096	17.8115	0.096	18.2841	0.096	18.5922	0.096	18.555011999999998	0.096	17.771817000000002	0.096	20.290761000000003	0.096	19.662504000000002	0.096	19.6525	0.096	19.1045	0.096	20.3565
0.097	17.7408	0.097	18.2363	0.097	18.5945	0.097	18.4486	0.097	17.7703	0.097	20.3626	0.097	19.6399	0.097	19.6809	0.097	19.117451000000003	0.097	20.395405000000004
0.098	17.7996	0.098	18.1605	0.098	18.6528	0.098	18.478099999999998	0.098	17.7538	0.098	20.390386999999997	0.098	19.6047	0.098	19.6859	0.098	19.0709	0.098	20.3497
0.099	17.8514	0.099	18.1182	0.099	18.620950999999998	0.099	18.5052	0.099	17.674512999999997	0.099	20.3512	0.099	19.4312	0.099	19.7257	0.099	19.048674000000002	0.099	20.345159000000002
0.1	17.9507	0.1	18.1719	0.1	18.5993	0.1	18.5155	0.1	17.509	0.1	20.2791	0.1	19.3718	0.1	19.6142	0.1	19.0382	0.1	20.325441000000005
0.10099999999999999	17.9806	0.10099999999999999	18.2346	0.10099999999999999	18.499753000000002	0.10099999999999999	18.472	0.10099999999999999	17.4985	0.10099999999999999	20.1519	0.10099999999999999	19.3998	0.10099999999999999	19.6033	0.10099999999999999	19.040516999999998	0.10099999999999999	20.3107
0.102	17.9684	0.102	18.225865000000002	0.102	18.4772	0.102	18.477527000000002	0.102	17.5106	0.102	20.107560000000003	0.102	19.3953	0.102	19.5449	0.102	19.1022	0.102	20.371017000000002
0.10300000000000001	17.863804000000002	0.10300000000000001	18.207644000000002	0.10300000000000001	18.4907	0.10300000000000001	18.4165	0.10300000000000001	17.4806	0.10300000000000001	20.1627	0.10300000000000001	19.3894	0.10300000000000001	19.4512	0.10300000000000001	19.0948	0.10300000000000001	20.3317
0.10400000000000001	17.8281	0.10400000000000001	18.1066	0.10400000000000001	18.4713	0.10400000000000001	18.3696	0.10400000000000001	17.5224	0.10400000000000001	20.2326	0.10400000000000001	19.4054	0.10400000000000001	19.4713	0.10400000000000001	19.1105	0.10400000000000001	20.2962
0.105	17.812526000000002	0.105	18.1033	0.105	18.4797	0.105	18.3616	0.105	17.430585999999998	0.105	20.1585	0.105	19.4316	0.105	19.449704999999998	0.105	19.081075000000002	0.105	20.2509
0.106	17.8114	0.106	18.138551999999997	0.106	18.4285	0.106	18.3805	0.106	17.366508000000003	0.106	20.2066	0.106	19.3784	0.106	19.477256999999998	0.106	19.0612	0.106	20.2661
0.107	17.829166999999998	0.107	18.0182	0.107	18.4148	0.107	18.3903	0.107	17.402333000000002	0.107	20.1598	0.107	19.2907	0.107	19.4227	0.107	19.0197	0.107	20.2679
0.10800000000000001	17.719256999999995	0.10800000000000001	17.9725	0.10800000000000001	18.462555000000002	0.10800000000000001	18.378099000000002	0.10800000000000001	17.4658	0.10800000000000001	20.140552999999997	0.10800000000000001	19.226491000000003	0.10800000000000001	19.474712999999998	0.10800000000000001	18.9326	0.10800000000000001	20.2546
0.109	17.6931	0.109	17.961	0.109	18.3912	0.109	18.4249	0.109	17.4433	0.109	20.1274	0.109	19.240386000000004	0.109	19.4153	0.109	18.8564	0.109	20.2039
0.11	17.662888000000002	0.11	17.9026	0.11	18.402381000000002	0.11	18.3383	0.11	17.4401	0.11	20.153651000000004	0.11	19.3345	0.11	19.3773	0.11	18.8638	0.11	20.156488000000003
0.111	17.5899	0.111	17.799474999999997	0.111	18.414481000000002	0.111	18.366	0.111	17.3955	0.111	20.1883	0.111	19.3116	0.111	19.3551	0.111	18.9045	0.111	20.1671
0.11199999999999999	17.492849999999997	0.11199999999999999	17.8199	0.11199999999999999	18.420007000000002	0.11199999999999999	18.2948	0.11199999999999999	17.3349	0.11199999999999999	20.1567	0.11199999999999999	19.2562	0.11199999999999999	19.3931	0.11199999999999999	18.8958	0.11199999999999999	20.148726000000003
0.113	17.3984	0.113	17.7689	0.113	18.4407	0.113	18.2237	0.113	17.364328999999998	0.113	20.1312	0.113	19.229948999999998	0.113	19.3798	0.113	18.8001	0.113	20.111988000000004
0.114	17.3795	0.114	17.6917	0.114	18.4026	0.114	18.1275	0.114	17.4092	0.114	20.1089	0.114	19.2447	0.114	19.2966	0.114	18.760642999999998	0.114	20.104
0.115	17.4059	0.115	17.6851	0.115	18.3846	0.115	18.0154	0.115	17.437363999999995	0.115	20.145397000000003	0.115	19.187	0.115	19.3111	0.115	18.7997	0.115	20.1643
0.11599999999999999	17.438226000000004	0.11599999999999999	17.6596	0.11599999999999999	18.3335	0.11599999999999999	17.9601	0.11599999999999999	17.360514000000002	0.11599999999999999	20.0479	0.11599999999999999	19.0554	0.11599999999999999	19.277493000000003	0.11599999999999999	18.7505	0.11599999999999999	20.1356
0.11699999999999999	17.38	0.11699999999999999	17.6297	0.11699999999999999	18.3651	0.11699999999999999	17.9419	0.11699999999999999	17.289692000000002	0.11699999999999999	19.9946	0.11699999999999999	18.998	0.11699999999999999	19.3131	0.11699999999999999	18.7076	0.11699999999999999	20.1422
0.11800000000000001	17.3816	0.11800000000000001	17.609651000000003	0.11800000000000001	18.330477000000002	0.11800000000000001	17.8914	0.11800000000000001	17.3083	0.11800000000000001	19.9941	0.11800000000000001	18.9439	0.11800000000000001	19.3681	0.11800000000000001	18.6738	0.11800000000000001	20.1392
0.11900000000000001	17.3736	0.11900000000000001	17.6471	0.11900000000000001	18.3651	0.11900000000000001	17.9145	0.11900000000000001	17.3726	0.11900000000000001	19.9898	0.11900000000000001	18.8983	0.11900000000000001	19.3231	0.11900000000000001	18.758851000000003	0.11900000000000001	20.072982000000003
0.12	17.3232	0.12	17.6177	0.12	18.3432	0.12	17.897171000000004	0.12	17.419363999999995	0.12	19.916741000000002	0.12	18.9186	0.12	19.2426	0.12	18.7634	0.12	20.0573
0.121	17.290744999999998	0.121	17.547394999999998	0.121	18.337	0.121	17.807582999999997	0.121	17.3443	0.121	19.8898	0.121	18.8689	0.121	19.1139	0.121	18.7894	0.121	20.0001
0.122	17.2103	0.122	17.490422000000002	0.122	18.3518	0.122	17.679883999999998	0.122	17.3225	0.122	19.9727	0.122	18.9467	0.122	19.1112	0.122	18.8025	0.122	19.9248
0.12300000000000001	17.1477	0.12300000000000001	17.4463	0.12300000000000001	18.4018	0.12300000000000001	17.720546999999996	0.12300000000000001	17.3171	0.12300000000000001	19.9759	0.12300000000000001	18.8606	0.12300000000000001	19.1176	0.12300000000000001	18.7417	0.12300000000000001	19.8963
0.124	17.1787	0.124	17.4961	0.124	18.369466000000003	0.124	17.644363999999996	0.124	17.3291	0.124	19.9625	0.124	18.809967999999998	0.124	19.0769	0.124	18.7322	0.124	19.8635
0.125	17.0849	0.125	17.4054	0.125	18.308	0.125	17.6347	0.125	17.3024	0.125	19.9539	0.125	18.7281	0.125	19.005231000000002	0.125	18.7896	0.125	19.76
0.126	17.030407999999998	0.126	17.238598000000003	0.126	18.3295	0.126	17.547476000000003	0.126	17.308328999999997	0.126	19.9508	0.126	18.7103	0.126	19.0504	0.126	18.863293000000002	0.126	19.7313
0.127	17.0413	0.127	17.178707999999997	0.127	18.3354	0.127	17.466593999999997	0.127	17.2464	0.127	19.9416	0.127	18.716364000000002	0.127	19.0855	0.127	18.8656	0.127	19.7361
0.128	17.0462	0.128	17.1645	0.128	18.321886000000006	0.128	17.4111	0.128	17.2121	0.128	19.9513	0.128	18.7079	0.128	19.131069999999998	0.128	18.8998	0.128	19.7864
0.129	17.0175	0.129	17.1683	0.129	18.3315	0.129	17.4351	0.129	17.2602	0.129	19.9049	0.129	18.713371000000002	0.129	19.0473	0.129	18.8447	0.129	19.7854
0.13	16.9943	0.13	17.1391	0.13	18.340552000000002	0.13	17.4244	0.13	17.2631	0.13	19.959218999999997	0.13	18.6884	0.13	19.029792999999998	0.13	18.7366	0.13	19.8607
0.131	16.9877	0.131	17.1665	0.131	18.2947	0.131	17.5169	0.131	17.2244	0.131	20.0212	0.131	18.6703	0.131	18.9768	0.131	18.7244	0.131	19.8565
0.132	17.0346	0.132	17.1857	0.132	18.2474	0.132	17.575917999999998	0.132	17.186148000000003	0.132	19.947816000000003	0.132	18.6915	0.132	18.877679999999998	0.132	18.7167	0.132	19.8549
0.133	17.030008000000002	0.133	17.1622	0.133	18.2201	0.133	17.511718000000002	0.133	17.109793000000003	0.133	19.9596	0.133	18.653	0.133	18.8812	0.133	18.6436	0.133	19.7827
0.134	17.0016	0.134	17.104	0.134	18.2108	0.134	17.4284	0.134	17.0943	0.134	20.0586	0.134	18.652	0.134	18.8457	0.134	18.5701	0.134	19.7973
0.135	16.9905	0.135	16.996775000000003	0.135	18.2182	0.135	17.382493000000004	0.135	17.0899	0.135	20.009	0.135	18.600825999999998	0.135	18.8247	0.135	18.5292	0.135	19.811042999999998
0.136	16.874	0.136	17.0507	0.136	18.166	0.136	17.4024	0.136	17.053281000000002	0.136	19.9011	0.136	18.4871	0.136	18.8778	0.136	18.4875	0.136	19.8695
0.13699999999999998	16.7355	0.13699999999999998	16.959825000000002	0.13699999999999998	18.1282	0.13699999999999998	17.3593	0.13699999999999998	17.048973999999998	0.13699999999999998	19.856	0.13699999999999998	18.445	0.13699999999999998	18.851754999999997	0.13699999999999998	18.5498	0.13699999999999998	19.8834
0.138	16.753481999999998	0.138	16.897506999999997	0.138	18.1165	0.138	17.3704	0.138	16.990145000000002	0.138	19.8044	0.138	18.5113	0.138	18.8079	0.138	18.5333	0.138	19.7659
0.139	16.72	0.139	16.895108999999998	0.139	18.1869	0.139	17.3336	0.139	16.9672	0.139	19.8073	0.139	18.4475	0.139	18.8591	0.139	18.4581	0.139	19.7446
0.14	16.6475	0.14	16.997	0.14	18.135514999999998	0.14	17.3513	0.14	16.8851	0.14	19.7996	0.14	18.39	0.14	18.841	0.14	18.5309	0.14	19.6812
0.141	16.6413	0.141	17.0302	0.141	18.1105	0.141	17.3417	0.141	16.937	0.141	19.7572	0.141	18.4759	0.141	18.8917	0.141	18.5497	0.141	19.7597
0.142	16.5513	0.142	17.0146	0.142	18.0961	0.142	17.3606	0.142	16.9158	0.142	19.7197	0.142	18.5008	0.142	18.8524	0.142	18.4616	0.142	19.7495
0.14300000000000002	16.537080000000003	0.14300000000000002	16.9889	0.14300000000000002	18.118441999999998	0.14300000000000002	17.3226	0.14300000000000002	16.9074	0.14300000000000002	19.794499000000002	0.14300000000000002	18.459136000000004	0.14300000000000002	18.8525	0.14300000000000002	18.3856	0.14300000000000002	19.6567
0.14400000000000002	16.5224	0.14400000000000002	16.8808	0.14400000000000002	18.1215	0.14400000000000002	17.280848999999996	0.14400000000000002	16.9334	0.14400000000000002	19.8319	0.14400000000000002	18.4057	0.14400000000000002	18.8494	0.14400000000000002	18.3689	0.14400000000000002	19.6719
0.145	16.5275	0.145	16.837705000000007	0.145	18.115783999999998	0.145	17.2218	0.145	16.8263	0.145	19.8158	0.145	18.4164	0.145	18.7662	0.145	18.384211999999998	0.145	19.6151
0.146	16.419491999999998	0.146	16.821946999999998	0.146	18.2042	0.146	17.2683	0.146	16.7933	0.146	19.6787	0.146	18.3713	0.146	18.7285	0.146	18.3035	0.146	19.6444
0.147	16.337	0.147	16.7371	0.147	18.188	0.147	17.3231	0.147	16.703813999999998	0.147	19.655834000000002	0.147	18.3117	0.147	18.7058	0.147	18.2786	0.147	19.6242
0.14800000000000002	16.260616000000002	0.14800000000000002	16.7571	0.14800000000000002	18.1604	0.14800000000000002	17.360078999999995	0.14800000000000002	16.6809	0.14800000000000002	19.6283	0.14800000000000002	18.2798	0.14800000000000002	18.634	0.14800000000000002	18.1922	0.14800000000000002	19.648601000000003
0.149	16.236548000000003	0.149	16.805259999999997	0.149	18.1234	0.149	17.3387	0.149	16.5695	0.149	19.5364	0.149	18.2328	0.149	18.6152	0.149	18.1842	0.149	19.605983000000002
0.15	16.199561000000003	0.15	16.8534	0.15	18.0257	0.15	17.3806	0.15	16.472133000000003	0.15	19.4549	0.15	18.1791	0.15	18.5928	0.15	18.1559	0.15	19.559257000000002
0.151	16.188	0.151	16.8573	0.151	17.982422999999997	0.151	17.2911	0.151	16.4866	0.151	19.4349	0.151	18.2527	0.151	18.6487	0.151	18.1223	0.151	19.5378
0.152	16.251513000000003	0.152	16.7599	0.152	17.9021	0.152	17.211	0.152	16.4551	0.152	19.4608	0.152	18.3601	0.152	18.6614	0.152	18.0389	0.152	19.5021
0.153	16.2457	0.153	16.7455	0.153	17.866329999999998	0.153	17.179811000000004	0.153	16.408153000000002	0.153	19.4404	0.153	18.3852	0.153	18.6391	0.153	18.122	0.153	19.4595
0.154	16.205868000000002	0.154	16.7194	0.154	17.9228	0.154	17.1227	0.154	16.3426	0.154	19.455	0.154	18.3168	0.154	18.571	0.154	18.0919	0.154	19.4449
0.155	16.125693000000002	0.155	16.746506999999994	0.155	17.9178	0.155	17.0714	0.155	16.2522	0.155	19.374081999999998	0.155	18.251314999999998	0.155	18.5134	0.155	18.1039	0.155	19.4502
0.156	16.1067	0.156	16.745523000000002	0.156	17.894429000000002	0.156	17.036146000000002	0.156	16.2492	0.156	19.418	0.156	18.2535	0.156	18.5007	0.156	18.1023	0.156	19.4926
0.157	16.1139	0.157	16.655	0.157	17.9644	0.157	17.009311000000004	0.157	16.252330999999998	0.157	19.3532	0.157	18.2483	0.157	18.43	0.157	18.1422	0.157	19.5118
0.158	16.0711	0.158	16.684395000000002	0.158	18.003044999999997	0.158	17.023	0.158	16.261730999999997	0.158	19.2757	0.158	18.1746	0.158	18.3708	0.158	18.1091	0.158	19.5187
0.159	16.0677	0.159	16.6628	0.159	18.0932	0.159	16.9459	0.159	16.116	0.159	19.222554000000002	0.159	18.1616	0.159	18.3562	0.159	18.0754	0.159	19.5652
0.16	16.0764	0.16	16.6635	0.16	18.075756000000002	0.16	16.899276999999998	0.16	16.046625000000002	0.16	19.089465999999998	0.16	18.1318	0.16	18.3583	0.16	18.016232000000002	0.16	19.529217000000003
0.161	15.991631000000002	0.161	16.591790000000003	0.161	18.044515999999998	0.161	16.815153000000006	0.161	16.0402	0.161	19.0761	0.161	18.131200999999997	0.161	18.3605	0.161	18.0432	0.161	19.4177
0.162	15.9449	0.162	16.4621	0.162	18.0494	0.162	16.822881999999996	0.162	15.9688	0.162	19.070921000000002	0.162	18.1409	0.162	18.303	0.162	18.066	0.162	19.320151000000003
0.163	15.8641	0.163	16.4516	0.163	18.1596	0.163	16.7434	0.163	16.0322	0.163	19.0365	0.163	18.0994	0.163	18.341	0.163	18.119	0.163	19.3234
0.16399999999999998	15.9041	0.16399999999999998	16.389	0.16399999999999998	18.1342	0.16399999999999998	16.7407	0.16399999999999998	16.0342	0.16399999999999998	19.0528	0.16399999999999998	18.0574	0.16399999999999998	18.2401	0.16399999999999998	18.0134	0.16399999999999998	19.3074
0.165	15.870856000000002	0.165	16.3379	0.165	18.103453000000002	0.165	16.6842	0.165	16.056615999999998	0.165	19.157131999999997	0.165	17.9804	0.165	18.1824	0.165	18.021373999999998	0.165	19.245787999999997
0.166	15.8209	0.166	16.3159	0.166	18.135927000000002	0.166	16.658236000000002	0.166	16.0673	0.166	19.183939000000002	0.166	18.0001	0.166	18.1165	0.166	17.9493	0.166	19.211921999999998
0.16699999999999998	15.7838	0.16699999999999998	16.2546	0.16699999999999998	18.054296000000004	0.16699999999999998	16.703326999999998	0.16699999999999998	16.1174	0.16699999999999998	19.2046	0.16699999999999998	18.009666000000003	0.16699999999999998	18.0967	0.16699999999999998	17.9445	0.16699999999999998	19.1765
0.168	15.716315999999999	0.168	16.170583999999998	0.168	18.0164	0.168	16.7395	0.168	16.032265000000002	0.168	19.1445	0.168	18.032011000000004	0.168	17.9784	0.168	17.8952	0.168	19.171
0.16899999999999998	15.7277	0.16899999999999998	16.139839000000002	0.16899999999999998	17.9838	0.16899999999999998	16.761148999999996	0.16899999999999998	16.0065	0.16899999999999998	19.2049	0.16899999999999998	17.936468999999995	0.16899999999999998	17.938851000000003	0.16899999999999998	17.9469	0.16899999999999998	19.239
0.17	15.7118	0.17	16.1784	0.17	18.0057	0.17	16.7504	0.17	15.917736999999999	0.17	19.194058000000002	0.17	17.8714	0.17	17.896297999999998	0.17	18.0429	0.17	19.2754
0.171	15.701118999999998	0.171	16.1894	0.171	17.9546	0.171	16.7032	0.171	15.8152	0.171	19.2403	0.171	17.821156000000002	0.171	17.8751	0.171	18.0749	0.171	19.2569
0.172	15.7213	0.172	16.0999	0.172	17.962446999999997	0.172	16.6346	0.172	15.8006	0.172	19.2103	0.172	17.802042000000004	0.172	17.939210000000003	0.172	18.171588999999997	0.172	19.182136000000003
0.17300000000000001	15.6637	0.17300000000000001	16.061	0.17300000000000001	17.9579	0.17300000000000001	16.6367	0.17300000000000001	15.805077999999998	0.17300000000000001	19.159447999999998	0.17300000000000001	17.828362000000002	0.17300000000000001	17.8475	0.17300000000000001	18.227	0.17300000000000001	19.206
0.174	15.6838	0.174	15.9438	0.174	17.963963999999997	0.174	16.6275	0.174	15.7623	0.174	19.108708999999998	0.174	17.8231	0.174	17.934313999999997	0.174	18.195429999999998	0.174	19.2793
0.175	15.7594	0.175	15.919039999999999	0.175	17.9754	0.175	16.6222	0.175	15.815848999999995	0.175	19.0409	0.175	17.8443	0.175	17.982	0.175	18.1534	0.175	19.2792
0.17600000000000002	15.6986	0.17600000000000002	16.007	0.17600000000000002	18.0083	0.17600000000000002	16.6286	0.17600000000000002	15.846777999999999	0.17600000000000002	19.103832999999998	0.17600000000000002	17.8036	0.17600000000000002	18.004156000000002	0.17600000000000002	18.1119	0.17600000000000002	19.3456
0.177	15.695071000000006	0.177	16.0682	0.177	18.1089	0.177	16.627136000000004	0.177	15.8156	0.177	19.0685	0.177	17.780991999999998	0.177	17.9702	0.177	18.0572	0.177	19.3085
0.17800000000000002	15.6412	0.17800000000000002	16.1378	0.17800000000000002	18.1107	0.17800000000000002	16.5844	0.17800000000000002	15.8051	0.17800000000000002	19.0813	0.17800000000000002	17.7127	0.17800000000000002	17.9607	0.17800000000000002	17.9998	0.17800000000000002	19.2241
0.179	15.5659	0.179	16.1348	0.179	18.077016999999998	0.179	16.6237	0.179	15.759787999999999	0.179	19.0226	0.179	17.720778999999997	0.179	17.952315000000002	0.179	18.1208	0.179	19.2227
0.18	15.5936	0.18	16.0824	0.18	18.0165	0.18	16.668508999999997	0.18	15.779436000000002	0.18	19.0085	0.18	17.6885	0.18	17.960471000000002	0.18	18.1038	0.18	19.1925
0.18100000000000002	15.5459	0.18100000000000002	16.047	0.18100000000000002	18.0193	0.18100000000000002	16.5579	0.18100000000000002	15.7231	0.18100000000000002	18.9836	0.18100000000000002	17.6077	0.18100000000000002	17.937	0.18100000000000002	18.0618	0.18100000000000002	19.2629
0.182	15.552046999999998	0.182	16.0447	0.182	17.9786	0.182	16.4189	0.182	15.6561	0.182	18.9539	0.182	17.5048	0.182	17.971938000000005	0.182	18.047238999999998	0.182	19.3103
0.183	15.528326999999999	0.183	16.092470000000002	0.183	17.992	0.183	16.3699	0.183	15.5969	0.183	18.9293	0.183	17.5061	0.183	17.9606	0.183	18.011	0.183	19.26
0.184	15.5408	0.184	16.1653	0.184	17.9608	0.184	16.405	0.184	15.600746999999998	0.184	18.9372	0.184	17.5322	0.184	17.9176	0.184	17.961118000000006	0.184	19.2762
0.185	15.5509	0.185	16.1974	0.185	17.994671999999998	0.185	16.4099	0.185	15.555983999999999	0.185	18.9571	0.185	17.528032999999997	0.185	17.8629	0.185	17.9764	0.185	19.2478
0.18600000000000003	15.559346999999999	0.18600000000000003	16.187	0.18600000000000003	18.007716000000002	0.18600000000000003	16.3683	0.18600000000000003	15.4983	0.18600000000000003	18.9533	0.18600000000000003	17.455205000000007	0.18600000000000003	17.806883000000003	0.18600000000000003	18.0133	0.18600000000000003	19.1199
0.187	15.533	0.187	16.1538	0.187	17.937	0.187	16.3829	0.187	15.5142	0.187	18.9263	0.187	17.4541	0.187	17.800898999999998	0.187	17.998188000000003	0.187	19.1292
0.188	15.3667	0.188	16.0913	0.188	17.9017	0.188	16.315	0.188	15.495052000000001	0.188	18.9025	0.188	17.474205000000005	0.188	17.804828999999998	0.188	17.9894	0.188	19.0818
0.18899999999999997	15.38	0.18899999999999997	16.1079	0.18899999999999997	17.867243000000002	0.18899999999999997	16.388	0.18899999999999997	15.442	0.18899999999999997	18.8816	0.18899999999999997	17.444098999999994	0.18899999999999997	17.8226	0.18899999999999997	17.940727000000003	0.18899999999999997	19.107803999999998
0.19	15.382323999999999	0.19	16.1294	0.19	17.824011000000002	0.19	16.3467	0.19	15.362153999999999	0.19	18.8776	0.19	17.447231000000002	0.19	17.858012000000002	0.19	17.8192	0.19	19.1552
0.191	15.3634	0.191	16.1425	0.191	17.8794	0.191	16.2553	0.191	15.388250000000001	0.191	18.788	0.191	17.430023999999996	0.191	17.7949	0.191	17.7659	0.191	19.109
0.192	15.383950000000002	0.192	16.203742000000002	0.192	17.9005	0.192	16.2002	0.192	15.421631000000001	0.192	18.841521999999998	0.192	17.460189999999997	0.192	17.7806	0.192	17.785842000000002	0.192	19.0685
0.193	15.4167	0.193	16.1933	0.193	17.7931	0.193	16.1824	0.193	15.4744	0.193	18.777	0.193	17.4691	0.193	17.7689	0.193	17.7854	0.193	19.1218
0.19399999999999998	15.4684	0.19399999999999998	16.174	0.19399999999999998	17.807238999999996	0.19399999999999998	16.0872	0.19399999999999998	15.489761999999999	0.19399999999999998	18.780566000000004	0.19399999999999998	17.395400000000002	0.19399999999999998	17.7642	0.19399999999999998	17.6758	0.19399999999999998	19.052
0.195	15.4745	0.195	16.1584	0.195	17.7794	0.195	16.004571000000002	0.195	15.4692	0.195	18.655	0.195	17.3246	0.195	17.7738	0.195	17.6651	0.195	19.067
0.196	15.529598999999997	0.196	16.0843	0.196	17.737029999999997	0.196	16.0279	0.196	15.468808000000001	0.196	18.5337	0.196	17.204714000000003	0.196	17.8471	0.196	17.688156000000003	0.196	19.0494
0.19699999999999998	15.5714	0.19699999999999998	16.1065	0.19699999999999998	17.772821999999998	0.19699999999999998	16.0163	0.19699999999999998	15.442806000000001	0.19699999999999998	18.4882	0.19699999999999998	17.1783	0.19699999999999998	17.877933999999996	0.19699999999999998	17.6927	0.19699999999999998	19.0397
0.198	15.553806999999999	0.198	16.1119	0.198	17.788033000000002	0.198	15.9929	0.198	15.420860000000001	0.198	18.4931	0.198	17.2555	0.198	17.8359	0.198	17.720641999999998	0.198	19.0354
0.19899999999999998	15.5749	0.19899999999999998	16.059	0.19899999999999998	17.7866	0.19899999999999998	15.9694	0.19899999999999998	15.341743999999998	0.19899999999999998	18.5748	0.19899999999999998	17.2924	0.19899999999999998	17.8691	0.19899999999999998	17.7493	0.19899999999999998	19.0068
0.2	15.5943	0.2	16.0135	0.2	17.783955000000002	0.2	15.9198	0.2	15.352708000000002	0.2	18.5733	0.2	17.370528000000004	0.2	17.8461	0.2	17.720971999999996	0.2	18.9607
0.201	15.6883	0.201	16.0108	0.201	17.7492	0.201	15.8803	0.201	15.3912	0.201	18.482902000000003	0.201	17.334470000000003	0.201	17.7689	0.201	17.721560999999998	0.201	18.9694
0.20199999999999999	15.637108999999999	0.20199999999999999	16.006061000000006	0.20199999999999999	17.7595	0.20199999999999999	15.8121	0.20199999999999999	15.4597	0.20199999999999999	18.445563000000003	0.20199999999999999	17.2925	0.20199999999999999	17.7194	0.20199999999999999	17.7431	0.20199999999999999	18.9311
0.203	15.7193	0.203	16.0261	0.203	17.7152	0.203	15.868121000000002	0.203	15.4036	0.203	18.374957000000002	0.203	17.2429	0.203	17.8266	0.203	17.7199	0.203	18.9746
0.204	15.6991	0.204	15.9926	0.204	17.6366	0.204	15.889471000000002	0.204	15.318407999999998	0.204	18.3997	0.204	17.2404	0.204	17.8625	0.204	17.637636999999998	0.204	19.1299
0.205	15.7307	0.205	16.0112	0.205	17.5454	0.205	15.877	0.205	15.309767999999998	0.205	18.3754	0.205	17.231368000000003	0.205	17.8221	0.205	17.6786	0.205	19.0802
0.20600000000000002	15.6945	0.20600000000000002	16.0152	0.20600000000000002	17.5572	0.20600000000000002	15.8218	0.20600000000000002	15.274196000000002	0.20600000000000002	18.4191	0.20600000000000002	17.2972	0.20600000000000002	17.722	0.20600000000000002	17.665976999999998	0.20600000000000002	18.9951
0.207	15.637635000000001	0.207	16.031641999999998	0.207	17.5105	0.207	15.7419	0.207	15.322768999999997	0.207	18.4387	0.207	17.3691	0.207	17.708093999999996	0.207	17.709037000000002	0.207	18.9918
0.20800000000000002	15.5877	0.20800000000000002	15.9573	0.20800000000000002	17.6032	0.20800000000000002	15.733402000000002	0.20800000000000002	15.3117	0.20800000000000002	18.4677	0.20800000000000002	17.4029	0.20800000000000002	17.839	0.20800000000000002	17.8027	0.20800000000000002	18.981102999999997
0.209	15.6438	0.209	15.8889	0.209	17.5623	0.209	15.763276000000001	0.209	15.2897	0.209	18.484941000000003	0.209	17.429	0.209	17.884695999999998	0.209	17.8517	0.209	18.989910000000002
0.21	15.5855	0.21	15.9104	0.21	17.5753	0.21	15.754621000000002	0.21	15.3103	0.21	18.5208	0.21	17.3387	0.21	17.8576	0.21	17.950688999999997	0.21	18.9898
0.21100000000000002	15.6002	0.21100000000000002	15.8932	0.21100000000000002	17.5401	0.21100000000000002	15.7517	0.21100000000000002	15.259920000000001	0.21100000000000002	18.5431	0.21100000000000002	17.3623	0.21100000000000002	17.8339	0.21100000000000002	17.958263000000002	0.21100000000000002	18.9854
0.212	15.593482000000002	0.212	15.9009	0.212	17.562	0.212	15.8271	0.212	15.2208	0.212	18.536	0.212	17.371136000000003	0.212	17.8383	0.212	18.042	0.212	18.946
0.213	15.616627000000001	0.213	15.889	0.213	17.5797	0.213	15.7993	0.213	15.1636	0.213	18.5107	0.213	17.377625000000002	0.213	17.785	0.213	18.062	0.213	18.954359999999998
0.214	15.606676000000002	0.214	15.9357	0.214	17.596618999999997	0.214	15.7541	0.214	15.164591999999999	0.214	18.505031000000002	0.214	17.4037	0.214	17.752491999999997	0.214	18.138	0.214	18.9198
0.215	15.610351999999999	0.215	15.8998	0.215	17.513517999999998	0.215	15.7902	0.215	15.2439	0.215	18.587849000000002	0.215	17.3733	0.215	17.7647	0.215	18.119	0.215	18.9005
0.21600000000000003	15.5624	0.21600000000000003	15.879151000000002	0.21600000000000003	17.5467	0.21600000000000003	15.761434000000001	0.21600000000000003	15.257386999999998	0.21600000000000003	18.5383	0.21600000000000003	17.384	0.21600000000000003	17.7657	0.21600000000000003	18.0364	0.21600000000000003	18.870207999999998
0.217	15.594811000000002	0.217	15.810934999999999	0.217	17.5202	0.217	15.681678999999995	0.217	15.219256999999999	0.217	18.4793	0.217	17.374488999999997	0.217	17.8118	0.217	18.0417	0.217	18.907
0.218	15.531690000000001	0.218	15.815358999999997	0.218	17.4658	0.218	15.727511999999999	0.218	15.1744	0.218	18.44	0.218	17.4158	0.218	17.8038	0.218	18.0591	0.218	18.7933
0.21899999999999997	15.5248	0.21899999999999997	15.857473999999998	0.21899999999999997	17.4613	0.21899999999999997	15.722	0.21899999999999997	15.1568	0.21899999999999997	18.386960000000002	0.21899999999999997	17.439709999999998	0.21899999999999997	17.904123000000002	0.21899999999999997	18.092	0.21899999999999997	18.7736
0.22	15.5295	0.22	15.8787	0.22	17.369061999999996	0.22	15.6454	0.22	15.141808999999999	0.22	18.3115	0.22	17.412962999999998	0.22	17.8846	0.22	18.0287	0.22	18.7364
0.221	15.5951	0.221	15.8524	0.221	17.3657	0.221	15.616701000000003	0.221	15.149778000000001	0.221	18.312554000000002	0.221	17.4293	0.221	17.8873	0.221	17.9837	0.221	18.7263
0.222	15.5035	0.222	15.8038	0.222	17.339131000000002	0.222	15.607534999999999	0.222	15.184093999999998	0.222	18.300947999999998	0.222	17.4952	0.222	17.8193	0.222	17.9485	0.222	18.7414
0.223	15.4869	0.223	15.8431	0.223	17.37	0.223	15.5616	0.223	15.2199	0.223	18.3619	0.223	17.4043	0.223	17.7958	0.223	17.9225	0.223	18.6987
0.22399999999999998	15.5191	0.22399999999999998	15.8673	0.22399999999999998	17.387956000000003	0.22399999999999998	15.559006000000002	0.22399999999999998	15.1854	0.22399999999999998	18.3181	0.22399999999999998	17.363	0.22399999999999998	17.735205000000004	0.22399999999999998	17.9493	0.22399999999999998	18.768
0.225	15.577	0.225	15.893885000000001	0.225	17.398229999999998	0.225	15.4479	0.225	15.218717999999999	0.225	18.2259	0.225	17.3129	0.225	17.7472	0.225	18.006500000000003	0.225	18.6879
0.226	15.5576	0.226	15.877426999999999	0.226	17.4618	0.226	15.5031	0.226	15.240302999999999	0.226	18.2068	0.226	17.2052	0.226	17.7348	0.226	17.9884	0.226	18.565
0.22699999999999998	15.4627	0.22699999999999998	15.8733	0.22699999999999998	17.4137	0.22699999999999998	15.51	0.22699999999999998	15.1458	0.22699999999999998	18.2866	0.22699999999999998	17.1576	0.22699999999999998	17.7244	0.22699999999999998	17.9688	0.22699999999999998	18.554
0.228	15.3675	0.228	15.8338	0.228	17.4465	0.228	15.459098999999998	0.228	15.1348	0.228	18.3644	0.228	17.1558	0.228	17.7852	0.228	17.8782	0.228	18.6376
0.22899999999999998	15.3567	0.22899999999999998	15.838616000000002	0.22899999999999998	17.5137	0.22899999999999998	15.4127	0.22899999999999998	15.085516000000002	0.22899999999999998	18.3807	0.22899999999999998	17.2061	0.22899999999999998	17.7616	0.22899999999999998	17.9375	0.22899999999999998	18.6764
0.23	15.365901000000001	0.23	15.779523000000001	0.23	17.5046	0.23	15.4312	0.23	15.0686	0.23	18.4347	0.23	17.2821	0.23	17.813298999999997	0.23	17.9811	0.23	18.6736
0.231	15.360691999999998	0.231	15.6825	0.231	17.4871	0.231	15.4792	0.231	15.162141000000002	0.231	18.4331	0.231	17.1954	0.231	17.8763	0.231	17.9505	0.231	18.6229
0.23199999999999998	15.3722	0.23199999999999998	15.622778999999998	0.23199999999999998	17.447343999999998	0.23199999999999998	15.4397	0.23199999999999998	15.099393000000001	0.23199999999999998	18.3923	0.23199999999999998	17.1239	0.23199999999999998	17.899841000000002	0.23199999999999998	18.0237	0.23199999999999998	18.6662
0.233	15.4037	0.233	15.5563	0.233	17.451836999999998	0.233	15.3661	0.233	15.0605	0.233	18.3748	0.233	17.1171	0.233	17.867403999999997	0.233	18.0012	0.233	18.6694
0.23399999999999999	15.4081	0.23399999999999999	15.555992999999999	0.23399999999999999	17.433276999999997	0.23399999999999999	15.4679	0.23399999999999999	15.1028	0.23399999999999999	18.4071	0.23399999999999999	17.120074000000002	0.23399999999999999	17.891	0.23399999999999999	18.062058999999998	0.23399999999999999	18.7029
0.235	15.398388999999998	0.235	15.4895	0.235	17.4374	0.235	15.459997999999999	0.235	15.0996	0.235	18.3475	0.235	17.0073	0.235	17.8611	0.235	18.0234	0.235	18.721159999999998
0.23600000000000002	15.3993	0.23600000000000002	15.452	0.23600000000000002	17.5002	0.23600000000000002	15.4659	0.23600000000000002	15.082468999999998	0.23600000000000002	18.39	0.23600000000000002	16.945096999999997	0.23600000000000002	17.9495	0.23600000000000002	17.9961	0.23600000000000002	18.741802999999997
0.237	15.405107000000001	0.237	15.4884	0.237	17.477006999999997	0.237	15.505	0.237	15.088813000000002	0.237	18.3463	0.237	16.9079	0.237	17.995737000000002	0.237	18.0719	0.237	18.6974
0.23800000000000002	15.4517	0.23800000000000002	15.505106000000001	0.23800000000000002	17.444726000000003	0.23800000000000002	15.5011	0.23800000000000002	15.046313999999999	0.23800000000000002	18.4241	0.23800000000000002	16.9576	0.23800000000000002	17.9234	0.23800000000000002	18.058628000000002	0.23800000000000002	18.658
0.239	15.4325	0.239	15.4643	0.239	17.482606999999998	0.239	15.4745	0.239	15.101303999999997	0.239	18.3337	0.239	16.9463	0.239	17.8603	0.239	17.9788	0.239	18.714717999999998
0.24	15.422142000000001	0.24	15.4636	0.24	17.4562	0.24	15.401843000000001	0.24	15.111448999999999	0.24	18.2476	0.24	17.004851000000002	0.24	17.8662	0.24	17.943	0.24	18.5997
0.24100000000000002	15.350691999999999	0.24100000000000002	15.495203000000002	0.24100000000000002	17.473629000000003	0.24100000000000002	15.3354	0.24100000000000002	15.1312	0.24100000000000002	18.3157	0.24100000000000002	16.9769	0.24100000000000002	17.843	0.24100000000000002	17.935893999999998	0.24100000000000002	18.5231
0.242	15.3529	0.242	15.461	0.242	17.4853	0.242	15.3282	0.242	15.2004	0.242	18.2997	0.242	16.9907	0.242	17.882904999999997	0.242	17.926308999999996	0.242	18.5027
0.243	15.3057	0.243	15.4467	0.243	17.4529	0.243	15.334	0.243	15.2409	0.243	18.3208	0.243	16.928171000000003	0.243	17.8849	0.243	17.8853	0.243	18.6153
0.244	15.346343999999998	0.244	15.306759000000001	0.244	17.412564999999997	0.244	15.406013000000002	0.244	15.238	0.244	18.3118	0.244	17.006276000000003	0.244	17.868953999999995	0.244	17.874546000000002	0.244	18.6324
0.245	15.3271	0.245	15.3348	0.245	17.3981	0.245	15.3657	0.245	15.210303999999999	0.245	18.1756	0.245	16.9749	0.245	17.9304	0.245	17.8352	0.245	18.6157
0.24600000000000002	15.358887000000001	0.24600000000000002	15.355521000000001	0.24600000000000002	17.3566	0.24600000000000002	15.3638	0.24600000000000002	15.2371	0.24600000000000002	18.1462	0.24600000000000002	16.9501	0.24600000000000002	17.985383999999996	0.24600000000000002	17.7841	0.24600000000000002	18.7656
0.247	15.327046999999999	0.247	15.3056	0.247	17.314868999999998	0.247	15.345379999999999	0.247	15.182032999999999	0.247	18.175373999999998	0.247	16.9257	0.247	17.9457	0.247	17.777093999999998	0.247	18.7094
0.248	15.273696999999999	0.248	15.2596	0.248	17.3094	0.248	15.3571	0.248	15.1254	0.248	18.1961	0.248	16.979794999999996	0.248	17.894416000000003	0.248	17.7469	0.248	18.6932
0.249	15.147257999999999	0.249	15.2439	0.249	17.3292	0.249	15.3249	0.249	15.111977999999999	0.249	18.2566	0.249	17.030331999999998	0.249	17.8749	0.249	17.7006	0.249	18.626
0.25	15.194	0.25	15.210068000000001	0.25	17.3032	0.25	15.3207	0.25	15.086	0.25	18.2559	0.25	17.041438000000003	0.25	17.8613	0.25	17.674778999999997	0.25	18.57
0.251	15.2283	0.251	15.1609	0.251	17.2213	0.251	15.2875	0.251	15.027162999999998	0.251	18.2549	0.251	17.0736	0.251	17.882469999999998	0.251	17.6335	0.251	18.6507
0.252	15.226607000000001	0.252	15.179507999999998	0.252	17.2444	0.252	15.2527	0.252	15.013573000000001	0.252	18.2886	0.252	17.0345	0.252	17.9007	0.252	17.7024	0.252	18.624617999999998
0.253	15.2965	0.253	15.1701	0.253	17.268437000000002	0.253	15.202508999999996	0.253	15.032633999999998	0.253	18.275304000000002	0.253	17.124366000000002	0.253	17.8179	0.253	17.740169999999996	0.253	18.6211
0.254	15.339891999999999	0.254	15.1871	0.254	17.232476000000002	0.254	15.0792	0.254	15.050823999999999	0.254	18.3268	0.254	17.1797	0.254	17.743064999999998	0.254	17.810140999999998	0.254	18.5973
0.255	15.3896	0.255	15.2115	0.255	17.2751	0.255	15.037891000000002	0.255	15.0484	0.255	18.2603	0.255	17.1703	0.255	17.805828999999996	0.255	17.7816	0.255	18.6332
0.256	15.364412000000002	0.256	15.185423999999998	0.256	17.201988999999998	0.256	15.0613	0.256	15.0236	0.256	18.2693	0.256	17.2006	0.256	17.788	0.256	17.799875999999998	0.256	18.5911
0.257	15.3413	0.257	15.1659	0.257	17.1483	0.257	15.1105	0.257	15.0005	0.257	18.2591	0.257	17.1344	0.257	17.7898	0.257	17.8219	0.257	18.5513
0.258	15.2976	0.258	15.248415000000001	0.258	17.162578000000003	0.258	15.216130000000001	0.258	14.940856000000002	0.258	18.2587	0.258	17.164	0.258	17.8103	0.258	17.8087	0.258	18.5855
0.259	15.258662999999999	0.259	15.228549999999998	0.259	17.039528999999998	0.259	15.138180000000002	0.259	14.9526	0.259	18.2339	0.259	17.1688	0.259	17.8026	0.259	17.7752	0.259	18.5076
0.26	15.2249	0.26	15.236120000000001	0.26	17.0586	0.26	15.0077	0.26	14.9284	0.26	18.2078	0.26	17.0835	0.26	17.7987	0.26	17.780116999999997	0.26	18.425442999999998
0.261	15.1502	0.261	15.1861	0.261	17.0097	0.261	14.957460000000001	0.261	14.888151999999998	0.261	18.152569999999997	0.261	17.056	0.261	17.814529999999998	0.261	17.699561999999997	0.261	18.4581
0.262	15.2378	0.262	15.1257	0.262	17.0377	0.262	14.915208999999997	0.262	14.8542	0.262	18.2127	0.262	17.053819999999998	0.262	17.825694000000002	0.262	17.6448	0.262	18.4859
0.263	15.2995	0.263	15.0398	0.263	17.044	0.263	14.8821	0.263	14.8192	0.263	18.2521	0.263	17.089852999999998	0.263	17.853707999999997	0.263	17.5917	0.263	18.5029
0.264	15.2852	0.264	15.0138	0.264	16.9994	0.264	14.8784	0.264	14.8246	0.264	18.237612000000002	0.264	17.1335	0.264	17.812419999999996	0.264	17.583028000000006	0.264	18.4972
0.265	15.2722	0.265	14.896434999999999	0.265	16.9205	0.265	14.8538	0.265	14.869968999999998	0.265	18.2694	0.265	17.1264	0.265	17.6786	0.265	17.566273999999996	0.265	18.5356
0.266	15.305228000000001	0.266	14.7751	0.266	16.9099	0.266	14.800180000000001	0.266	14.935546999999998	0.266	18.1969	0.266	17.0783	0.266	17.626917000000002	0.266	17.6099	0.266	18.556136000000002
0.267	15.2732	0.267	14.6666	0.267	16.9225	0.267	14.749113000000001	0.267	14.992371000000002	0.267	18.180616000000004	0.267	17.1418	0.267	17.6873	0.267	17.7185	0.267	18.4825
0.268	15.1802	0.268	14.6604	0.268	16.9472	0.268	14.7803	0.268	14.949648000000002	0.268	18.1779	0.268	17.1464	0.268	17.7088	0.268	17.699634999999997	0.268	18.4165
0.26899999999999996	15.2182	0.26899999999999996	14.6936	0.26899999999999996	16.9368	0.26899999999999996	14.8273	0.26899999999999996	14.9697	0.26899999999999996	18.102	0.26899999999999996	17.1659	0.26899999999999996	17.743515000000002	0.26899999999999996	17.690642999999998	0.26899999999999996	18.334
0.27	15.262545000000001	0.27	14.7091	0.27	16.903866999999998	0.27	14.823596000000002	0.27	14.971133000000002	0.27	18.0904	0.27	17.2207	0.27	17.770471999999994	0.27	17.6602	0.27	18.4088
0.271	15.2174	0.271	14.6493	0.271	16.862	0.271	14.850066000000002	0.271	14.909	0.271	18.0734	0.271	17.223171999999998	0.271	17.8361	0.271	17.596006000000003	0.271	18.4653
0.272	15.1577	0.272	14.6807	0.272	16.757063000000002	0.272	14.856408000000002	0.272	14.901949000000002	0.272	18.070543999999998	0.272	17.2138	0.272	17.8223	0.272	17.6677	0.272	18.4917
0.273	15.155938999999998	0.273	14.592483999999999	0.273	16.7062	0.273	14.8354	0.273	14.862459999999999	0.273	18.1321	0.273	17.2058	0.273	17.7358	0.273	17.7122	0.273	18.4787
0.27399999999999997	15.127740000000001	0.27399999999999997	14.493	0.27399999999999997	16.6396	0.27399999999999997	14.888	0.27399999999999997	14.9152	0.27399999999999997	18.2195	0.27399999999999997	17.2417	0.27399999999999997	17.7507	0.27399999999999997	17.717558999999998	0.27399999999999997	18.436068000000002
0.275	15.1618	0.275	14.407426000000001	0.275	16.6428	0.275	14.873405000000002	0.275	14.886707999999999	0.275	18.2066	0.275	17.303773999999997	0.275	17.766258999999998	0.275	17.654455000000002	0.275	18.375577999999997
0.276	15.1765	0.276	14.4613	0.276	16.5979	0.276	14.880952999999998	0.276	14.947438999999997	0.276	18.1014	0.276	17.290188999999998	0.276	17.773743000000003	0.276	17.635291000000002	0.276	18.39
0.27699999999999997	15.1801	0.27699999999999997	14.5318	0.27699999999999997	16.6236	0.27699999999999997	14.9361	0.27699999999999997	14.959465000000002	0.27699999999999997	18.0786	0.27699999999999997	17.3115	0.27699999999999997	17.8032	0.27699999999999997	17.708261000000004	0.27699999999999997	18.2988
0.278	15.228446000000002	0.278	14.5471	0.278	16.6614	0.278	14.984096000000003	0.278	14.8206	0.278	18.0892	0.278	17.3879	0.278	17.8129	0.278	17.7452	0.278	18.2782
0.27899999999999997	15.158758999999995	0.27899999999999997	14.534026000000003	0.27899999999999997	16.6404	0.27899999999999997	14.9601	0.27899999999999997	14.719332000000001	0.27899999999999997	18.069428000000002	0.27899999999999997	17.3955	0.27899999999999997	17.7613	0.27899999999999997	17.8037	0.27899999999999997	18.3494
0.28	15.105493000000001	0.28	14.4561	0.28	16.6112	0.28	14.890271000000002	0.28	14.6728	0.28	17.9935	0.28	17.3506	0.28	17.739296000000003	0.28	17.8561	0.28	18.405
0.281	15.034536000000001	0.281	14.4341	0.281	16.544314999999997	0.281	14.895247000000001	0.281	14.667356000000005	0.281	17.9956	0.281	17.327151999999998	0.281	17.746561999999997	0.281	17.863652000000002	0.281	18.3007
0.282	14.964266000000002	0.282	14.407658999999999	0.282	16.550541000000003	0.282	14.871818999999999	0.282	14.7028	0.282	18.0231	0.282	17.3375	0.282	17.7916	0.282	17.8339	0.282	18.384
0.28300000000000003	14.903827999999999	0.28300000000000003	14.2971	0.28300000000000003	16.5225	0.28300000000000003	14.9022	0.28300000000000003	14.682491000000002	0.28300000000000003	17.986420000000003	0.28300000000000003	17.313902000000002	0.28300000000000003	17.8636	0.28300000000000003	17.836343999999997	0.28300000000000003	18.3559
0.284	14.881713000000001	0.284	14.2562	0.284	16.4749	0.284	14.8925	0.284	14.650654000000001	0.284	17.9462	0.284	17.2667	0.284	17.885424999999998	0.284	17.8942	0.284	18.3302
0.285	14.823025000000001	0.285	14.202221999999999	0.285	16.4056	0.285	14.855457999999999	0.285	14.634353999999998	0.285	17.9328	0.285	17.308756000000002	0.285	17.8033	0.285	17.8598	0.285	18.3481
0.28600000000000003	14.9047	0.28600000000000003	14.0596	0.28600000000000003	16.3662	0.28600000000000003	14.9186	0.28600000000000003	14.6646	0.28600000000000003	17.849600000000002	0.28600000000000003	17.2902	0.28600000000000003	17.689217000000003	0.28600000000000003	17.876	0.28600000000000003	18.3211
0.287	14.8912	0.287	13.9732	0.287	16.397119999999997	0.287	14.9835	0.287	14.7191	0.287	17.8044	0.287	17.3512	0.287	17.6247	0.287	17.8371	0.287	18.2864
0.28800000000000003	14.7278	0.28800000000000003	14.023731999999999	0.28800000000000003	16.4048	0.28800000000000003	14.9534	0.28800000000000003	14.714763000000001	0.28800000000000003	17.795938999999997	0.28800000000000003	17.3	0.28800000000000003	17.554866999999998	0.28800000000000003	17.828828999999995	0.28800000000000003	18.3317
0.289	14.7008	0.289	14.015806999999999	0.289	16.4353	0.289	14.9465	0.289	14.6998	0.289	17.7742	0.289	17.2665	0.289	17.4837	0.289	17.7156	0.289	18.3194
0.29	14.7643	0.29	13.9861	0.29	16.4545	0.29	14.951559000000001	0.29	14.559543999999999	0.29	17.7543	0.29	17.291991000000003	0.29	17.445721999999996	0.29	17.69	0.29	18.313116000000004
0.29100000000000004	14.7564	0.29100000000000004	13.839996000000001	0.29100000000000004	16.4083	0.29100000000000004	14.9879	0.29100000000000004	14.6261	0.29100000000000004	17.6975	0.29100000000000004	17.312596000000003	0.29100000000000004	17.383808999999996	0.29100000000000004	17.7343	0.29100000000000004	18.2848
0.292	14.690038999999999	0.292	13.783989000000002	0.292	16.3916	0.292	14.994648999999999	0.292	14.611000999999998	0.292	17.6064	0.292	17.3467	0.292	17.4182	0.292	17.769	0.292	18.2495
0.293	14.608338999999999	0.293	13.708	0.293	16.3719	0.293	14.9908	0.293	14.595161999999998	0.293	17.5581	0.293	17.357751999999998	0.293	17.465310000000002	0.293	17.768134999999997	0.293	18.2463
0.294	14.5715	0.294	13.6511	0.294	16.3058	0.294	14.920096000000001	0.294	14.5942	0.294	17.5058	0.294	17.429453999999996	0.294	17.4411	0.294	17.6979	0.294	18.3018
0.295	14.5303	0.295	13.707802000000001	0.295	16.282882999999998	0.295	14.8495	0.295	14.568156000000002	0.295	17.491585999999998	0.295	17.332	0.295	17.480656000000003	0.295	17.6693	0.295	18.2653
0.29600000000000004	14.5007	0.29600000000000004	13.6327	0.29600000000000004	16.2141	0.29600000000000004	14.773525999999999	0.29600000000000004	14.543375000000001	0.29600000000000004	17.5009	0.29600000000000004	17.3456	0.29600000000000004	17.5414	0.29600000000000004	17.6908	0.29600000000000004	18.160671999999998
0.297	14.4828	0.297	13.682891999999999	0.297	16.201209000000002	0.297	14.818724000000001	0.297	14.429	0.297	17.444	0.297	17.3664	0.297	17.443955000000003	0.297	17.708539000000002	0.297	18.1484
0.298	14.473106000000001	0.298	13.709273000000001	0.298	16.1819	0.298	14.802236999999998	0.298	14.386726999999999	0.298	17.4677	0.298	17.357	0.298	17.378512999999998	0.298	17.704224999999997	0.298	18.1861
0.299	14.545528000000001	0.299	13.7455	0.299	16.2761	0.299	14.791644999999999	0.299	14.4301	0.299	17.4589	0.299	17.279	0.299	17.3731	0.299	17.775131000000002	0.299	18.2018
0.3	14.505844000000002	0.3	13.736569999999999	0.3	16.2033	0.3	14.744402000000001	0.3	14.492834000000002	0.3	17.4473	0.3	17.2434	0.3	17.3453	0.3	17.7056	0.3	18.1386
0.301	14.497986000000001	0.301	13.7988	0.301	16.251	0.301	14.734151000000002	0.301	14.479398999999999	0.301	17.5219	0.301	17.2514	0.301	17.1705	0.301	17.705500999999998	0.301	18.1387
0.302	14.4545	0.302	13.8608	0.302	16.2413	0.302	14.6454	0.302	14.4703	0.302	17.5357	0.302	17.2279	0.302	17.0917	0.302	17.7558	0.302	18.0622
0.303	14.4223	0.303	13.9257	0.303	16.1975	0.303	14.592	0.303	14.5263	0.303	17.466241999999998	0.303	17.249608000000002	0.303	17.0323	0.303	17.695763999999997	0.303	18.0523
0.304	14.3258	0.304	13.8742	0.304	16.0933	0.304	14.5786	0.304	14.5808	0.304	17.4399	0.304	17.2539	0.304	17.0904	0.304	17.6818	0.304	17.9957
0.305	14.3168	0.305	13.8758	0.305	15.992550000000001	0.305	14.4728	0.305	14.641919000000001	0.305	17.443	0.305	17.3134	0.305	17.095	0.305	17.729452000000002	0.305	17.9623
0.306	14.241856000000002	0.306	13.8536	0.306	15.9213	0.306	14.476066000000001	0.306	14.6928	0.306	17.4296	0.306	17.3739	0.306	17.0759	0.306	17.6822	0.306	17.9525
0.307	14.1835	0.307	13.748427999999999	0.307	15.883465999999999	0.307	14.543184999999998	0.307	14.694273000000003	0.307	17.3342	0.307	17.359199999999998	0.307	17.0713	0.307	17.645054000000002	0.307	17.9507
0.308	14.197489999999998	0.308	13.7733	0.308	15.888021000000002	0.308	14.5817	0.308	14.7149	0.308	17.279322999999998	0.308	17.2857	0.308	17.080318000000002	0.308	17.6649	0.308	17.8834
0.309	14.1737	0.309	13.7982	0.309	16.001891999999998	0.309	14.600806999999998	0.309	14.6761	0.309	17.306	0.309	17.2291	0.309	17.105960999999997	0.309	17.602	0.309	17.933
0.31	14.1008	0.31	13.8251	0.31	16.0189	0.31	14.6559	0.31	14.696281999999998	0.31	17.2699	0.31	17.2969	0.31	17.0508	0.31	17.672701000000004	0.31	17.9232
0.311	14.1229	0.311	13.8108	0.311	15.980597999999999	0.311	14.6923	0.311	14.7232	0.311	17.3147	0.311	17.257745999999997	0.311	17.1365	0.311	17.614343999999996	0.311	17.935
0.312	14.2359	0.312	13.7343	0.312	16.0352	0.312	14.739	0.312	14.746	0.312	17.2639	0.312	17.353866000000004	0.312	17.1078	0.312	17.582221999999998	0.312	17.9984
0.313	14.2921	0.313	13.677019999999999	0.313	16.0998	0.313	14.7441	0.313	14.721801000000001	0.313	17.303295000000002	0.313	17.396365000000003	0.313	17.026661999999998	0.313	17.5477	0.313	18.0521
0.314	14.3324	0.314	13.7221	0.314	16.1798	0.314	14.7147	0.314	14.6913	0.314	17.318326000000003	0.314	17.3834	0.314	17.0113	0.314	17.5659	0.314	18.0984
0.315	14.3782	0.315	13.701498999999998	0.315	16.1431	0.315	14.7263	0.315	14.7565	0.315	17.4103	0.315	17.387666000000003	0.315	17.036218999999996	0.315	17.5915	0.315	18.0873
0.316	14.3351	0.316	13.6595	0.316	16.1655	0.316	14.712784000000001	0.316	14.8254	0.316	17.4024	0.316	17.399773999999997	0.316	17.0767	0.316	17.567702999999998	0.316	18.1069
0.317	14.290054000000001	0.317	13.586647999999999	0.317	16.174139999999998	0.317	14.715313000000002	0.317	14.8353	0.317	17.410735000000003	0.317	17.3838	0.317	17.130861000000003	0.317	17.5672	0.317	18.0585
0.318	14.285547999999999	0.318	13.506976000000002	0.318	16.171004999999997	0.318	14.6433	0.318	14.836573999999999	0.318	17.415264999999998	0.318	17.3745	0.318	17.2454	0.318	17.4946	0.318	17.9796
0.319	14.2426	0.319	13.5029	0.319	16.0904	0.319	14.659901000000001	0.319	14.8575	0.319	17.4393	0.319	17.4551	0.319	17.279	0.319	17.5097	0.319	17.9951
0.32	14.2558	0.32	13.544770000000002	0.32	16.0935	0.32	14.5777	0.32	14.860629999999999	0.32	17.4249	0.32	17.5235	0.32	17.308	0.32	17.5596	0.32	17.9458
0.321	14.244038000000002	0.321	13.627	0.321	16.0126	0.321	14.530451000000003	0.321	14.865034999999999	0.321	17.437001000000002	0.321	17.525028000000002	0.321	17.195	0.321	17.6283	0.321	17.9751
0.322	14.265958999999999	0.322	13.652753999999998	0.322	16.0046	0.322	14.523066999999998	0.322	14.7924	0.322	17.4219	0.322	17.5117	0.322	17.1388	0.322	17.6579	0.322	17.885792000000002
0.32299999999999995	14.3208	0.32299999999999995	13.6811	0.32299999999999995	16.021428999999998	0.32299999999999995	14.483984999999999	0.32299999999999995	14.7466	0.32299999999999995	17.4345	0.32299999999999995	17.4588	0.32299999999999995	17.118	0.32299999999999995	17.713224999999998	0.32299999999999995	17.869400000000002
0.324	14.2608	0.324	13.638855999999999	0.324	15.992674000000001	0.324	14.3764	0.324	14.7222	0.324	17.355721000000003	0.324	17.458683999999998	0.324	17.181919999999995	0.324	17.807	0.324	17.852448000000003
0.325	14.230941999999999	0.325	13.5559	0.325	16.031261999999998	0.325	14.357188999999998	0.325	14.7516	0.325	17.283172999999998	0.325	17.4508	0.325	17.109042000000002	0.325	17.7573	0.325	17.856431999999998
0.326	14.222719999999999	0.326	13.563426999999999	0.326	16.0371	0.326	14.384215000000001	0.326	14.717	0.326	17.186604000000003	0.326	17.3895	0.326	17.0884	0.326	17.698238999999997	0.326	17.8283
0.327	14.232938999999998	0.327	13.5128	0.327	16.0095	0.327	14.362580000000001	0.327	14.6797	0.327	17.163	0.327	17.4182	0.327	17.0855	0.327	17.702	0.327	17.8238
0.32799999999999996	14.180073999999998	0.32799999999999996	13.4654	0.32799999999999996	15.9727	0.32799999999999996	14.3931	0.32799999999999996	14.569980000000001	0.32799999999999996	17.106688000000002	0.32799999999999996	17.394035000000002	0.32799999999999996	17.1336	0.32799999999999996	17.619925000000002	0.32799999999999996	17.7801
0.32899999999999996	14.234378000000001	0.32899999999999996	13.4662	0.32899999999999996	15.9365	0.32899999999999996	14.4536	0.32899999999999996	14.6123	0.32899999999999996	17.1088	0.32899999999999996	17.4099	0.32899999999999996	17.1829	0.32899999999999996	17.5799	0.32899999999999996	17.7587
0.33	14.1858	0.33	13.460166000000001	0.33	15.9509	0.33	14.461491000000002	0.33	14.5793	0.33	17.1654	0.33	17.334308999999998	0.33	17.1525	0.33	17.5187	0.33	17.841451000000003
0.331	14.234468999999999	0.331	13.429	0.331	15.8636	0.331	14.4961	0.331	14.6567	0.331	17.2447	0.331	17.317187999999998	0.331	17.1209	0.331	17.557706999999997	0.331	17.859386999999998
0.332	14.282893000000001	0.332	13.4657	0.332	15.828950000000003	0.332	14.540455000000001	0.332	14.737846999999999	0.332	17.2411	0.332	17.2837	0.332	17.1354	0.332	17.580002999999998	0.332	17.7672
0.33299999999999996	14.2871	0.33299999999999996	13.5028	0.33299999999999996	15.790474000000001	0.33299999999999996	14.5483	0.33299999999999996	14.786311000000001	0.33299999999999996	17.2359	0.33299999999999996	17.2991	0.33299999999999996	17.1043	0.33299999999999996	17.5567	0.33299999999999996	17.6728
0.33399999999999996	14.2893	0.33399999999999996	13.515	0.33399999999999996	15.678799999999999	0.33399999999999996	14.5217	0.33399999999999996	14.7746	0.33399999999999996	17.314953000000003	0.33399999999999996	17.218794999999997	0.33399999999999996	17.135093999999995	0.33399999999999996	17.4763	0.33399999999999996	17.6821
0.335	14.234860000000001	0.335	13.4752	0.335	15.6509	0.335	14.5083	0.335	14.7761	0.335	17.2489	0.335	17.248	0.335	17.1392	0.335	17.3981	0.335	17.6728
0.336	14.264393999999998	0.336	13.4962	0.336	15.5763	0.336	14.5284	0.336	14.723607000000001	0.336	17.3097	0.336	17.307	0.336	17.1351	0.336	17.424843000000003	0.336	17.602418999999998
0.337	14.2813	0.337	13.5351	0.337	15.513950999999999	0.337	14.495671999999999	0.337	14.702166000000002	0.337	17.322774000000003	0.337	17.316876999999998	0.337	17.046877000000002	0.337	17.4091	0.337	17.5943
0.33799999999999997	14.2221	0.33799999999999997	13.610004999999997	0.33799999999999997	15.505127000000002	0.33799999999999997	14.384	0.33799999999999997	14.695412999999999	0.33799999999999997	17.3723	0.33799999999999997	17.3089	0.33799999999999997	16.9689	0.33799999999999997	17.426493000000004	0.33799999999999997	17.573
0.33899999999999997	14.121500000000001	0.33899999999999997	13.574356000000002	0.33899999999999997	15.4751	0.33899999999999997	14.3538	0.33899999999999997	14.6257	0.33899999999999997	17.3179	0.33899999999999997	17.337552000000002	0.33899999999999997	16.983451000000002	0.33899999999999997	17.372	0.33899999999999997	17.524070000000002
0.34	14.122627000000001	0.34	13.579004999999999	0.34	15.3979	0.34	14.351522000000001	0.34	14.675323999999998	0.34	17.2313	0.34	17.3722	0.34	17.019669999999998	0.34	17.3525	0.34	17.5068
0.341	14.090008999999998	0.341	13.5923	0.341	15.4019	0.341	14.289018999999998	0.341	14.7496	0.341	17.1685	0.341	17.4673	0.341	17.010671000000002	0.341	17.2857	0.341	17.4835
0.342	13.9255	0.342	13.545936000000001	0.342	15.4785	0.342	14.4245	0.342	14.759243999999999	0.342	17.213677999999998	0.342	17.5374	0.342	17.0557	0.342	17.326558000000002	0.342	17.5385
0.34299999999999997	13.9144	0.34299999999999997	13.5175	0.34299999999999997	15.482546999999997	0.34299999999999997	14.4274	0.34299999999999997	14.8019	0.34299999999999997	17.2527	0.34299999999999997	17.6174	0.34299999999999997	17.141287000000002	0.34299999999999997	17.3414	0.34299999999999997	17.5456
0.344	13.911762000000001	0.344	13.500015000000001	0.344	15.4548	0.344	14.4076	0.344	14.700325000000001	0.344	17.1972	0.344	17.6947	0.344	17.1778	0.344	17.3467	0.344	17.5943
0.345	13.9256	0.345	13.582521999999999	0.345	15.390429000000001	0.345	14.387045999999998	0.345	14.6516	0.345	17.213365000000003	0.345	17.7063	0.345	17.099207999999997	0.345	17.4014	0.345	17.4757
0.34600000000000003	13.962140999999999	0.34600000000000003	13.597646000000001	0.34600000000000003	15.2654	0.34600000000000003	14.3106	0.34600000000000003	14.682379000000001	0.34600000000000003	17.268475000000002	0.34600000000000003	17.654726999999998	0.34600000000000003	17.093991999999997	0.34600000000000003	17.4001	0.34600000000000003	17.359298000000003
0.34700000000000003	14.0206	0.34700000000000003	13.6615	0.34700000000000003	15.2915	0.34700000000000003	14.2582	0.34700000000000003	14.74	0.34700000000000003	17.1855	0.34700000000000003	17.6492	0.34700000000000003	17.0183	0.34700000000000003	17.4486	0.34700000000000003	17.328981000000002
0.348	13.998	0.348	13.637741000000002	0.348	15.3184	0.348	14.248194999999999	0.348	14.8015	0.348	17.2442	0.348	17.6181	0.348	16.9986	0.348	17.4739	0.348	17.398539000000003
0.349	13.990248000000001	0.349	13.608842000000001	0.349	15.354064999999999	0.349	14.1665	0.349	14.7421	0.349	17.1999	0.349	17.613888999999997	0.349	16.9715	0.349	17.316	0.349	17.3403
0.35	14.0357	0.35	13.627326000000002	0.35	15.4079	0.35	14.211575999999999	0.35	14.6683	0.35	17.222177000000002	0.35	17.5094	0.35	17.0384	0.35	17.2665	0.35	17.2822
0.35100000000000003	13.994032999999998	0.35100000000000003	13.631053999999999	0.35100000000000003	15.4178	0.35100000000000003	14.1434	0.35100000000000003	14.6256	0.35100000000000003	17.2185	0.35100000000000003	17.509831000000002	0.35100000000000003	17.0913	0.35100000000000003	17.1693	0.35100000000000003	17.1843
0.35200000000000004	13.880476000000002	0.35200000000000004	13.6346	0.35200000000000004	15.3649	0.35200000000000004	14.115323999999998	0.35200000000000004	14.6926	0.35200000000000004	17.1665	0.35200000000000004	17.5137	0.35200000000000004	17.048668000000003	0.35200000000000004	17.1374	0.35200000000000004	17.180310000000002
0.353	13.8289	0.353	13.6057	0.353	15.3287	0.353	14.088959000000001	0.353	14.77	0.353	17.173171000000004	0.353	17.442	0.353	17.065865000000002	0.353	17.051	0.353	17.1073
0.354	13.737481000000002	0.354	13.6194	0.354	15.345310000000001	0.354	14.1604	0.354	14.758785000000001	0.354	17.1664	0.354	17.373421999999998	0.354	17.129	0.354	17.048330000000004	0.354	17.114205000000002
0.355	13.668	0.355	13.589127000000001	0.355	15.307678999999998	0.355	14.145373000000001	0.355	14.7326	0.355	17.1834	0.355	17.3728	0.355	17.214	0.355	16.9791	0.355	17.1921
0.35600000000000004	13.6236	0.35600000000000004	13.6429	0.35600000000000004	15.2363	0.35600000000000004	14.148	0.35600000000000004	14.7315	0.35600000000000004	17.2724	0.35600000000000004	17.4122	0.35600000000000004	17.178523999999996	0.35600000000000004	16.9919	0.35600000000000004	17.223
0.35700000000000004	13.5848	0.35700000000000004	13.614438999999997	0.35700000000000004	15.2571	0.35700000000000004	14.1994	0.35700000000000004	14.683101999999998	0.35700000000000004	17.2689	0.35700000000000004	17.349203000000003	0.35700000000000004	17.089436999999997	0.35700000000000004	16.9817	0.35700000000000004	17.2177
0.358	13.6443	0.358	13.676988000000001	0.358	15.2767	0.358	14.238708999999998	0.358	14.6262	0.358	17.2777	0.358	17.3816	0.358	17.0854	0.358	17.0162	0.358	17.1695
0.359	13.618866999999998	0.359	13.6589	0.359	15.2564	0.359	14.1968	0.359	14.738726999999997	0.359	17.2654	0.359	17.4198	0.359	17.0742	0.359	16.9756	0.359	17.1725
0.36	13.654732000000001	0.36	13.7005	0.36	15.2397	0.36	14.1316	0.36	14.772516000000003	0.36	17.226011000000003	0.36	17.3824	0.36	17.0308	0.36	17.0332	0.36	17.195223999999996
0.361	13.653	0.361	13.614723999999999	0.361	15.301317000000001	0.361	14.106988000000001	0.361	14.743680999999999	0.361	17.173078999999998	0.361	17.2855	0.361	16.9412	0.361	17.026	0.361	17.1706
0.36200000000000004	13.6352	0.36200000000000004	13.6052	0.36200000000000004	15.375624000000002	0.36200000000000004	14.089248000000001	0.36200000000000004	14.7334	0.36200000000000004	17.093631000000002	0.36200000000000004	17.252406999999998	0.36200000000000004	16.982491999999997	0.36200000000000004	17.1212	0.36200000000000004	17.1221
0.363	13.565326000000002	0.363	13.599863000000001	0.363	15.3318	0.363	14.0769	0.363	14.7085	0.363	17.0785	0.363	17.273236999999998	0.363	16.923771000000002	0.363	17.136543999999997	0.363	17.2198
0.364	13.605296999999998	0.364	13.579920999999999	0.364	15.2871	0.364	13.990103000000001	0.364	14.6796	0.364	17.0976	0.364	17.2942	0.364	16.937598000000005	0.364	17.1914	0.364	17.2037
0.365	13.618559999999999	0.365	13.5282	0.365	15.252641000000002	0.365	13.979366000000002	0.365	14.589033000000002	0.365	17.080500999999998	0.365	17.2168	0.365	16.9168	0.365	17.2107	0.365	17.1265
0.366	13.5953	0.366	13.5017	0.366	15.1947	0.366	13.926553999999998	0.366	14.555119000000001	0.366	17.0139	0.366	17.2372	0.366	16.9247	0.366	17.2155	0.366	17.1278
0.36700000000000005	13.559562999999999	0.36700000000000005	13.503388999999999	0.36700000000000005	15.175	0.36700000000000005	13.920186000000001	0.36700000000000005	14.5447	0.36700000000000005	16.955171999999997	0.36700000000000005	17.2646	0.36700000000000005	16.9172	0.36700000000000005	17.238380000000003	0.36700000000000005	17.084148999999996
0.368	13.587499999999999	0.368	13.498721000000003	0.368	15.1589	0.368	13.864232000000001	0.368	14.598770000000002	0.368	16.9248	0.368	17.1805	0.368	16.9734	0.368	17.2023	0.368	17.0592
0.369	13.542544999999999	0.369	13.451	0.369	15.083523999999999	0.369	13.8546	0.369	14.5967	0.369	16.9086	0.369	17.1814	0.369	16.9945	0.369	17.1229	0.369	17.021023000000003
0.37	13.5902	0.37	13.4104	0.37	15.082971999999998	0.37	13.860714000000002	0.37	14.592358999999998	0.37	16.9513	0.37	17.1779	0.37	16.9276	0.37	17.1193	0.37	16.923828999999998
0.371	13.575313999999999	0.371	13.3667	0.371	15.0825	0.371	13.928923999999999	0.371	14.5487	0.371	17.0136	0.371	17.1735	0.371	16.9208	0.371	17.1165	0.371	16.9097
0.37200000000000005	13.6104	0.37200000000000005	13.3782	0.37200000000000005	15.0886	0.37200000000000005	13.902947000000001	0.37200000000000005	14.5626	0.37200000000000005	16.943817000000003	0.37200000000000005	17.1326	0.37200000000000005	16.832324999999997	0.37200000000000005	17.149238999999998	0.37200000000000005	16.972453999999995
0.373	13.6287	0.373	13.3605	0.373	15.0485	0.373	13.897307000000001	0.373	14.51	0.373	16.9658	0.373	17.0903	0.373	16.8061	0.373	17.199156000000002	0.373	16.9327
0.374	13.653554999999999	0.374	13.3573	0.374	15.0352	0.374	13.8725	0.374	14.4989	0.374	16.9719	0.374	17.0259	0.374	16.8855	0.374	17.2661	0.374	16.910828000000002
0.375	13.682863000000001	0.375	13.3548	0.375	15.02	0.375	13.8328	0.375	14.4823	0.375	17.0117	0.375	17.0468	0.375	16.895846000000002	0.375	17.3015	0.375	16.905457999999996
0.376	13.6454	0.376	13.3059	0.376	14.9611	0.376	13.763	0.376	14.465741000000001	0.376	17.0252	0.376	17.058259999999997	0.376	16.931718999999998	0.376	17.3107	0.376	16.9464
0.377	13.703	0.377	13.324	0.377	14.949418999999999	0.377	13.7739	0.377	14.522691000000002	0.377	16.982221999999997	0.377	17.0567	0.377	16.898215999999998	0.377	17.2685	0.377	17.021866000000003
0.37799999999999995	13.7291	0.37799999999999995	13.3434	0.37799999999999995	14.9502	0.37799999999999995	13.8274	0.37799999999999995	14.5103	0.37799999999999995	16.903831000000004	0.37799999999999995	17.0005	0.37799999999999995	16.9948	0.37799999999999995	17.231581000000002	0.37799999999999995	16.992160000000002
0.379	13.7405	0.379	13.4199	0.379	14.9132	0.379	13.8499	0.379	14.5746	0.379	16.9139	0.379	16.931261000000003	0.379	17.0128	0.379	17.266075999999998	0.379	17.0023
0.38	13.6533	0.38	13.361	0.38	14.9834	0.38	13.8526	0.38	14.5724	0.38	16.854754999999997	0.38	16.9044	0.38	17.047366999999998	0.38	17.2068	0.38	16.9602
0.381	13.6225	0.381	13.3818	0.381	15.0462	0.381	13.869427000000002	0.381	14.5795	0.381	16.839	0.381	16.867044999999997	0.381	17.089738999999994	0.381	17.202137999999998	0.381	16.9749
0.382	13.587	0.382	13.348813999999997	0.382	15.0195	0.382	13.8715	0.382	14.653	0.382	16.844220999999997	0.382	16.9048	0.382	17.138828999999998	0.382	17.1558	0.382	16.948742000000003
0.38299999999999995	13.6128	0.38299999999999995	13.333	0.38299999999999995	15.0369	0.38299999999999995	13.8764	0.38299999999999995	14.5368	0.38299999999999995	16.8408	0.38299999999999995	16.9011	0.38299999999999995	17.0963	0.38299999999999995	17.1746	0.38299999999999995	16.9074
0.384	13.477923999999998	0.384	13.290681999999999	0.384	15.0118	0.384	13.9136	0.384	14.5323	0.384	16.8094	0.384	16.9606	0.384	17.0418	0.384	17.1533	0.384	16.9705
0.385	13.418247999999998	0.385	13.2547	0.385	14.9586	0.385	13.895441000000002	0.385	14.5526	0.385	16.8159	0.385	16.9542	0.385	16.9552	0.385	17.126193999999998	0.385	16.927289000000002
0.386	13.377641000000002	0.386	13.232	0.386	14.969	0.386	13.9028	0.386	14.5479	0.386	16.8336	0.386	16.9514	0.386	16.9515	0.386	17.142543999999994	0.386	16.9237
0.387	13.38	0.387	13.326495000000001	0.387	14.861854000000001	0.387	13.8498	0.387	14.6063	0.387	16.7707	0.387	17.0268	0.387	16.919949000000003	0.387	17.1685	0.387	16.9373
0.38799999999999996	13.406075000000001	0.38799999999999996	13.334950000000001	0.38799999999999996	14.861863000000001	0.38799999999999996	13.8085	0.38799999999999996	14.5467	0.38799999999999996	16.7518	0.38799999999999996	16.9726	0.38799999999999996	17.0581	0.38799999999999996	17.151445000000002	0.38799999999999996	16.896039000000002
0.389	13.384412999999999	0.389	13.3579	0.389	14.8404	0.389	13.7768	0.389	14.553830999999999	0.389	16.84	0.389	17.0012	0.389	17.0569	0.389	17.0501	0.389	16.823438000000003
0.39	13.409472000000001	0.39	13.2813	0.39	14.8528	0.39	13.7213	0.39	14.499091999999997	0.39	16.897519000000003	0.39	16.938066000000006	0.39	17.0641	0.39	17.0164	0.39	16.7996
0.391	13.449266000000001	0.391	13.228501999999999	0.391	14.790434999999999	0.391	13.7437	0.391	14.558283000000001	0.391	16.8725	0.391	16.978256000000002	0.391	17.0185	0.391	17.0755	0.391	16.916561999999995
0.392	13.469081000000001	0.392	13.1753	0.392	14.781276000000002	0.392	13.6127	0.392	14.4972	0.392	16.869387999999997	0.392	16.9617	0.392	17.0047	0.392	17.170901999999998	0.392	16.901238999999997
0.39299999999999996	13.493156000000003	0.39299999999999996	13.1896	0.39299999999999996	14.7375	0.39299999999999996	13.557	0.39299999999999996	14.4601	0.39299999999999996	16.8937	0.39299999999999996	16.974868000000004	0.39299999999999996	17.0089	0.39299999999999996	17.1754	0.39299999999999996	16.896986000000002
0.39399999999999996	13.4639	0.39399999999999996	13.148622999999999	0.39399999999999996	14.755925000000001	0.39399999999999996	13.4713	0.39399999999999996	14.441761999999997	0.39399999999999996	16.928755000000002	0.39399999999999996	16.952434999999998	0.39399999999999996	17.0331	0.39399999999999996	17.3038	0.39399999999999996	16.853260000000002
0.395	13.4732	0.395	13.0767	0.395	14.7686	0.395	13.520496000000001	0.395	14.4512	0.395	16.976581999999997	0.395	16.834418999999997	0.395	17.1039	0.395	17.2853	0.395	16.8006
0.396	13.4657	0.396	13.056365999999999	0.396	14.791068999999998	0.396	13.470434999999998	0.396	14.4697	0.396	16.981	0.396	16.759261000000002	0.396	17.129918000000004	0.396	17.3133	0.396	16.8944
0.397	13.47	0.397	13.095788000000002	0.397	14.8105	0.397	13.382617000000002	0.397	14.4725	0.397	16.9132	0.397	16.722575000000003	0.397	17.1087	0.397	17.345691000000002	0.397	16.8862
0.39799999999999996	13.434843999999998	0.39799999999999996	13.138	0.39799999999999996	14.849619999999998	0.39799999999999996	13.289093000000001	0.39799999999999996	14.401025999999998	0.39799999999999996	16.911792000000002	0.39799999999999996	16.7314	0.39799999999999996	17.119	0.39799999999999996	17.309863999999997	0.39799999999999996	16.881204999999998
0.39899999999999997	13.396278999999998	0.39899999999999997	13.1024	0.39899999999999997	14.7908	0.39899999999999997	13.230588000000001	0.39899999999999997	14.391	0.39899999999999997	16.923887999999998	0.39899999999999997	16.7721	0.39899999999999997	17.1174	0.39899999999999997	17.2407	0.39899999999999997	16.8415
0.4	13.363459999999998	0.4	13.117783999999999	0.4	14.654430000000001	0.4	13.2049	0.4	14.341526000000002	0.4	16.9142	0.4	16.7897	0.4	17.1165	0.4	17.1601	0.4	16.7913
0.401	13.3699	0.401	13.163565000000002	0.401	14.686651000000001	0.401	13.171873999999999	0.401	14.2769	0.401	16.996	0.401	16.6587	0.401	17.0844	0.401	17.0994	0.401	16.8416
0.402	13.4207	0.402	13.1947	0.402	14.721438999999998	0.402	13.1675	0.402	14.3147	0.402	17.0474	0.402	16.660394999999998	0.402	17.1435	0.402	17.1084	0.402	16.873286999999998
0.40299999999999997	13.402639999999998	0.40299999999999997	13.2019	0.40299999999999997	14.754807999999999	0.40299999999999997	13.253906000000002	0.40299999999999997	14.287434000000001	0.40299999999999997	17.004043000000003	0.40299999999999997	16.660366999999997	0.40299999999999997	17.1672	0.40299999999999997	17.1975	0.40299999999999997	16.8186
0.40399999999999997	13.278370000000002	0.40399999999999997	13.169038999999998	0.40399999999999997	14.744209999999999	0.40399999999999997	13.219	0.40399999999999997	14.294450999999999	0.40399999999999997	17.0206	0.40399999999999997	16.5738	0.40399999999999997	17.2042	0.40399999999999997	17.2392	0.40399999999999997	16.8717
0.405	13.203776000000005	0.405	13.1697	0.405	14.7028	0.405	13.265566999999997	0.405	14.288416999999999	0.405	16.920848999999997	0.405	16.662326999999998	0.405	17.196731999999997	0.405	17.2686	0.405	16.909
0.406	13.1065	0.406	13.174621000000002	0.406	14.6694	0.406	13.300704999999999	0.406	14.3654	0.406	16.8786	0.406	16.6832	0.406	17.199756999999998	0.406	17.2209	0.406	17.039994999999998
0.40700000000000003	13.068881999999999	0.40700000000000003	13.215665000000001	0.40700000000000003	14.674976999999998	0.40700000000000003	13.3266	0.40700000000000003	14.3151	0.40700000000000003	16.9034	0.40700000000000003	16.7102	0.40700000000000003	17.1663	0.40700000000000003	17.150599999999997	0.40700000000000003	17.1022
0.408	13.0035	0.408	13.1423	0.408	14.6138	0.408	13.4265	0.408	14.187743999999999	0.408	16.9666	0.408	16.6899	0.408	17.1072	0.408	17.155628999999998	0.408	17.0199
0.409	12.988949999999999	0.409	13.059845000000001	0.409	14.6604	0.409	13.4515	0.409	14.1769	0.409	16.9507	0.409	16.664221999999995	0.409	17.112406000000004	0.409	17.1764	0.409	16.9183
0.41	12.9842	0.41	13.039183999999999	0.41	14.718306000000002	0.41	13.480559999999999	0.41	14.174348000000002	0.41	16.948	0.41	16.6851	0.41	17.137	0.41	17.2279	0.41	16.7712
0.41100000000000003	12.958511999999999	0.41100000000000003	12.994	0.41100000000000003	14.7845	0.41100000000000003	13.476321000000002	0.41100000000000003	14.2237	0.41100000000000003	16.9763	0.41100000000000003	16.7275	0.41100000000000003	17.1127	0.41100000000000003	17.2863	0.41100000000000003	16.7836
0.41200000000000003	12.970870000000001	0.41200000000000003	13.0696	0.41200000000000003	14.8035	0.41200000000000003	13.5447	0.41200000000000003	14.264306999999999	0.41200000000000003	16.9614	0.41200000000000003	16.767173999999997	0.41200000000000003	17.0749	0.41200000000000003	17.2695	0.41200000000000003	16.744598999999997
0.413	12.960989000000001	0.413	13.051893999999999	0.413	14.737495000000001	0.413	13.536754999999998	0.413	14.2445	0.413	16.9494	0.413	16.7621	0.413	17.0376	0.413	17.2737	0.413	16.7431
0.414	12.905017999999998	0.414	12.913	0.414	14.7339	0.414	13.4209	0.414	14.134	0.414	16.8799	0.414	16.8418	0.414	16.9896	0.414	17.266147999999998	0.414	16.8112
0.415	12.8501	0.415	12.819206999999999	0.415	14.7178	0.415	13.412135000000001	0.415	14.0309	0.415	16.898958999999998	0.415	16.7606	0.415	17.0056	0.415	17.2329	0.415	16.894
0.41600000000000004	12.7549	0.41600000000000004	12.7777	0.41600000000000004	14.7774	0.41600000000000004	13.4547	0.41600000000000004	14.086870000000001	0.41600000000000004	16.815366000000004	0.41600000000000004	16.6517	0.41600000000000004	17.007416000000003	0.41600000000000004	17.245116000000003	0.41600000000000004	16.926637999999997
0.41700000000000004	12.722836000000001	0.41700000000000004	12.737677000000001	0.41700000000000004	14.848467999999999	0.41700000000000004	13.496281000000002	0.41700000000000004	14.0682	0.41700000000000004	16.8125	0.41700000000000004	16.6299	0.41700000000000004	16.9676	0.41700000000000004	17.1494	0.41700000000000004	16.928493000000003
0.418	12.5931	0.418	12.780421999999998	0.418	14.857471000000002	0.418	13.4825	0.418	14.089383999999999	0.418	16.7535	0.418	16.5845	0.418	17.037653999999996	0.418	17.170802000000002	0.418	16.9346
0.419	12.509879999999999	0.419	12.7959	0.419	14.812399999999998	0.419	13.4665	0.419	14.095987000000001	0.419	16.783022000000003	0.419	16.5822	0.419	16.973726000000003	0.419	17.1146	0.419	16.913021999999998
0.42	12.514926000000003	0.42	12.752417000000001	0.42	14.834353999999998	0.42	13.326172999999999	0.42	14.042	0.42	16.756	0.42	16.524721000000003	0.42	17.0046	0.42	17.0658	0.42	17.0299
0.42100000000000004	12.5386	0.42100000000000004	12.7472	0.42100000000000004	14.795107000000002	0.42100000000000004	13.251031999999999	0.42100000000000004	14.1122	0.42100000000000004	16.7519	0.42100000000000004	16.541508000000004	0.42100000000000004	17.0943	0.42100000000000004	17.0876	0.42100000000000004	17.018258999999997
0.42200000000000004	12.520033000000002	0.42200000000000004	12.772642000000001	0.42200000000000004	14.790268999999999	0.42200000000000004	13.239453000000001	0.42200000000000004	14.1606	0.42200000000000004	16.8247	0.42200000000000004	16.5965	0.42200000000000004	17.0498	0.42200000000000004	17.1775	0.42200000000000004	17.0266
0.423	12.5416	0.423	12.772281000000001	0.423	14.7908	0.423	13.2745	0.423	14.1937	0.423	16.8133	0.423	16.564275000000002	0.423	17.049883999999995	0.423	17.303698999999998	0.423	16.9815
0.424	12.599638000000002	0.424	12.789700000000002	0.424	14.7265	0.424	13.3435	0.424	14.129491000000003	0.424	16.7512	0.424	16.5991	0.424	17.0167	0.424	17.286941000000002	0.424	17.0371
0.425	12.625596999999999	0.425	12.760549000000001	0.425	14.729401000000003	0.425	13.279768999999998	0.425	14.0548	0.425	16.7324	0.425	16.6151	0.425	17.023623999999998	0.425	17.2317	0.425	17.063307000000002
0.426	12.592276000000002	0.426	12.762651000000005	0.426	14.772806999999998	0.426	13.231423999999999	0.426	14.057616000000001	0.426	16.7668	0.426	16.5809	0.426	17.032348999999996	0.426	17.235653000000003	0.426	17.077582999999997
0.42700000000000005	12.653160999999999	0.42700000000000005	12.684	0.42700000000000005	14.8249	0.42700000000000005	13.242253000000002	0.42700000000000005	14.007638999999998	0.42700000000000005	16.740258999999995	0.42700000000000005	16.589100000000002	0.42700000000000005	17.0587	0.42700000000000005	17.184	0.42700000000000005	17.154348999999996
0.428	12.712399000000001	0.428	12.6794	0.428	14.9284	0.428	13.243	0.428	13.929	0.428	16.772096999999995	0.428	16.5312	0.428	17.0845	0.428	17.293810999999998	0.428	17.1077
0.429	12.6767	0.429	12.724048999999999	0.429	15.021374999999999	0.429	13.2265	0.429	14	0.429	16.775	0.429	16.4244	0.429	17.1501	0.429	17.2643	0.429	17.1104
0.43	12.707379999999999	0.43	12.636961000000003	0.43	15.0755	0.43	13.2098	0.43	14.0115	0.43	16.7535	0.43	16.3673	0.43	17.124079000000002	0.43	17.2341	0.43	16.9344
0.431	12.7211	0.431	12.6435	0.431	15.037683000000001	0.431	13.2029	0.431	13.967006000000001	0.431	16.7456	0.431	16.317103000000003	0.431	17.171	0.431	17.2154	0.431	16.947203000000002
0.43200000000000005	12.7384	0.43200000000000005	12.6635	0.43200000000000005	14.918700000000001	0.43200000000000005	13.2346	0.43200000000000005	13.893561000000002	0.43200000000000005	16.702578999999997	0.43200000000000005	16.293131000000002	0.43200000000000005	17.1492	0.43200000000000005	17.1989	0.43200000000000005	16.8492
0.433	12.731627999999999	0.433	12.6978	0.433	14.918712000000001	0.433	13.1376	0.433	13.8906	0.433	16.721413000000002	0.433	16.3211	0.433	17.1418	0.433	17.2067	0.433	16.8886
0.434	12.764303999999996	0.434	12.702910999999999	0.434	14.8954	0.434	13.1898	0.434	13.945939999999998	0.434	16.7382	0.434	16.3441	0.434	17.161243999999996	0.434	17.149608999999998	0.434	16.921761000000004
0.435	12.755381999999999	0.435	12.619113000000002	0.435	14.852576000000003	0.435	13.1452	0.435	14.063292999999998	0.435	16.701921999999996	0.435	16.401956000000002	0.435	17.144752999999998	0.435	17.082398999999995	0.435	16.9532
0.436	12.795	0.436	12.676590999999998	0.436	14.891141999999999	0.436	13.179611999999999	0.436	14.0452	0.436	16.6371	0.436	16.3908	0.436	17.0861	0.436	17.0627	0.436	16.994218999999998
0.43700000000000006	12.788260000000001	0.43700000000000006	12.6919	0.43700000000000006	14.8717	0.43700000000000006	13.129828999999999	0.43700000000000006	13.982596000000001	0.43700000000000006	16.616	0.43700000000000006	16.3779	0.43700000000000006	17.0632	0.43700000000000006	17.0036	0.43700000000000006	16.9285
0.43799999999999994	12.7383	0.43799999999999994	12.634813000000001	0.43799999999999994	14.874531000000001	0.43799999999999994	13.119881000000003	0.43799999999999994	13.9855	0.43799999999999994	16.578941000000004	0.43799999999999994	16.381185000000002	0.43799999999999994	17.0098	0.43799999999999994	16.9447	0.43799999999999994	16.9219
0.439	12.667121999999999	0.439	12.479141000000002	0.439	14.940946000000002	0.439	13.0784	0.439	14.0137	0.439	16.556143000000002	0.439	16.4372	0.439	16.9931	0.439	17.0027	0.439	16.962
0.44	12.579768999999999	0.44	12.467749999999999	0.44	14.941993999999998	0.44	13.0647	0.44	14.0294	0.44	16.5509	0.44	16.4177	0.44	16.9954	0.44	17.0219	0.44	16.9368
0.441	12.5146	0.441	12.387958999999999	0.441	14.992678999999997	0.441	13.0415	0.441	14.0483	0.441	16.504023999999994	0.441	16.4453	0.441	17.0304	0.441	17.055401999999994	0.441	16.9308
0.442	12.4421	0.442	12.4203	0.442	14.992726999999999	0.442	13.0318	0.442	14.0879	0.442	16.522562999999998	0.442	16.4337	0.442	16.937636000000005	0.442	17.088863999999997	0.442	16.943125000000002
0.44299999999999995	12.4238	0.44299999999999995	12.443930000000002	0.44299999999999995	15.1273	0.44299999999999995	13.044542999999999	0.44299999999999995	14.089457000000001	0.44299999999999995	16.6056	0.44299999999999995	16.350033000000003	0.44299999999999995	16.9597	0.44299999999999995	17.143535999999997	0.44299999999999995	16.9578
0.444	12.4084	0.444	12.435353999999998	0.444	15.1306	0.444	13.168911000000001	0.444	14.0799	0.444	16.568099999999998	0.444	16.3228	0.444	17.011544999999998	0.444	17.2148	0.444	16.876706999999996
0.445	12.4026	0.445	12.4696	0.445	15.1294	0.445	13.084121000000001	0.445	14.069616000000005	0.445	16.5976	0.445	16.3035	0.445	16.9741	0.445	17.2135	0.445	16.8491
0.446	12.390232000000001	0.446	12.4015	0.446	15.1635	0.446	13.116096000000002	0.446	14.076637000000002	0.446	16.581563999999997	0.446	16.301336000000003	0.446	16.969866999999997	0.446	17.288	0.446	16.8124
0.447	12.385278999999997	0.447	12.369	0.447	15.192832999999998	0.447	13.1406	0.447	14.0808	0.447	16.62	0.447	16.3677	0.447	17.0141	0.447	17.3078	0.447	16.8185
0.44799999999999995	12.406265999999999	0.44799999999999995	12.347615999999999	0.44799999999999995	15.267748999999998	0.44799999999999995	13.167848999999999	0.44799999999999995	14.1051	0.44799999999999995	16.6851	0.44799999999999995	16.368	0.44799999999999995	17.0098	0.44799999999999995	17.2763	0.44799999999999995	16.763991000000004
0.449	12.4087	0.449	12.286	0.449	15.241655000000002	0.449	13.174226999999998	0.449	13.9842	0.449	16.684061999999994	0.449	16.4154	0.449	16.961743000000002	0.449	17.233088000000002	0.449	16.743941999999997
0.45	12.402241000000005	0.45	12.3385	0.45	15.2022	0.45	13.1242	0.45	13.967778999999998	0.45	16.641136000000003	0.45	16.4268	0.45	16.9406	0.45	17.163638000000002	0.45	16.7625
0.451	12.399	0.451	12.368256000000002	0.451	15.0963	0.451	13.200804999999999	0.451	14.025822999999999	0.451	16.5231	0.451	16.3569	0.451	16.9565	0.451	17.243828999999995	0.451	16.6934
0.452	12.302166000000001	0.452	12.320266000000002	0.452	15.0484	0.452	13.107997000000001	0.452	14.0159	0.452	16.4981	0.452	16.3927	0.452	17.0459	0.452	17.229	0.452	16.6463
0.45299999999999996	12.281506000000002	0.45299999999999996	12.3278	0.45299999999999996	14.9971	0.45299999999999996	13.1084	0.45299999999999996	14.0568	0.45299999999999996	16.523037000000002	0.45299999999999996	16.4438	0.45299999999999996	17.1097	0.45299999999999996	17.2012	0.45299999999999996	16.637953999999997
0.45399999999999996	12.2734	0.45399999999999996	12.2703	0.45399999999999996	15.0026	0.45399999999999996	13.1505	0.45399999999999996	14.0679	0.45399999999999996	16.557214000000002	0.45399999999999996	16.4465	0.45399999999999996	17.0625	0.45399999999999996	17.181606000000002	0.45399999999999996	16.699845000000003
0.455	12.2988	0.455	12.2375	0.455	14.9834	0.455	13.1698	0.455	14.054576999999998	0.455	16.5021	0.455	16.4056	0.455	17.132	0.455	17.2234	0.455	16.785406000000005
0.456	12.343687000000001	0.456	12.2526	0.456	15.090326000000001	0.456	13.192663999999999	0.456	13.969316000000001	0.456	16.563598000000002	0.456	16.408703000000003	0.456	17.1446	0.456	17.250228999999997	0.456	16.7654
0.457	12.3564	0.457	12.2598	0.457	15.0542	0.457	13.2051	0.457	13.883197000000001	0.457	16.5626	0.457	16.4474	0.457	17.1266	0.457	17.2033	0.457	16.8339
0.45799999999999996	12.306271999999998	0.45799999999999996	12.206767000000001	0.45799999999999996	15.0728	0.45799999999999996	13.1622	0.45799999999999996	13.8722	0.45799999999999996	16.5854	0.45799999999999996	16.354343999999998	0.45799999999999996	17.010578000000002	0.45799999999999996	17.2543	0.45799999999999996	16.7581
0.45899999999999996	12.304853999999999	0.45899999999999996	12.187	0.45899999999999996	15.0617	0.45899999999999996	13.143163999999999	0.45899999999999996	13.851279000000002	0.45899999999999996	16.5712	0.45899999999999996	16.342973999999998	0.45899999999999996	16.963611999999998	0.45899999999999996	17.2649	0.45899999999999996	16.773957999999997
0.46	12.285630999999999	0.46	12.223664999999999	0.46	15.1344	0.46	13.182	0.46	13.7681	0.46	16.603754000000002	0.46	16.3183	0.46	16.9287	0.46	17.2163	0.46	16.836826000000002
0.461	12.3121	0.461	12.237222000000001	0.461	15.123	0.461	13.147047999999998	0.461	13.8171	0.461	16.6314	0.461	16.2984	0.461	16.8776	0.461	17.2754	0.461	16.9267
0.462	12.278388999999999	0.462	12.1729	0.462	15.0191	0.462	13.125	0.462	13.8746	0.462	16.6175	0.462	16.378999999999998	0.462	16.8657	0.462	17.2537	0.462	16.9154
0.46299999999999997	12.192917000000001	0.46299999999999997	12.121723999999999	0.46299999999999997	15.0035	0.46299999999999997	13.0624	0.46299999999999997	13.893	0.46299999999999997	16.5707	0.46299999999999997	16.311085000000002	0.46299999999999997	17.0082	0.46299999999999997	17.2747	0.46299999999999997	16.9008
0.46399999999999997	12.2275	0.46399999999999997	12.0914	0.46399999999999997	14.9529	0.46399999999999997	13.0542	0.46399999999999997	13.957671000000001	0.46399999999999997	16.5989	0.46399999999999997	16.3002	0.46399999999999997	16.9905	0.46399999999999997	17.2701	0.46399999999999997	16.903520999999998
0.465	12.1753	0.465	12.144124999999999	0.465	14.963455999999999	0.465	12.981888999999999	0.465	13.9075	0.465	16.5831	0.465	16.3165	0.465	16.970610999999998	0.465	17.276853000000003	0.465	16.8161
0.466	12.1115	0.466	12.224167999999999	0.466	14.8816	0.466	12.9552	0.466	13.895	0.466	16.5967	0.466	16.341424999999997	0.466	16.928797999999997	0.466	17.2662	0.466	16.837
0.467	12.0682	0.467	12.297018999999999	0.467	14.912	0.467	12.9437	0.467	13.8594	0.467	16.5478	0.467	16.2031	0.467	16.913	0.467	17.3004	0.467	16.888052000000002
0.46799999999999997	12.0098	0.46799999999999997	12.2972	0.46799999999999997	14.9881	0.46799999999999997	12.989702999999999	0.46799999999999997	13.7861	0.46799999999999997	16.5874	0.46799999999999997	16.2303	0.46799999999999997	17.0028	0.46799999999999997	17.3853	0.46799999999999997	16.9098
0.469	12.0217	0.469	12.3188	0.469	15.0238	0.469	12.962495999999998	0.469	13.6527	0.469	16.610115999999998	0.469	16.1629	0.469	17.0413	0.469	17.350724999999997	0.469	16.8468
0.47	12.033166000000001	0.47	12.267517999999999	0.47	15.0071	0.47	12.956	0.47	13.6079	0.47	16.5779	0.47	16.0682	0.47	17.0194	0.47	17.3326	0.47	16.7622
0.47100000000000003	11.941664999999999	0.47100000000000003	12.2336	0.47100000000000003	15.0037	0.47100000000000003	13.0023	0.47100000000000003	13.534	0.47100000000000003	16.5804	0.47100000000000003	16.0372	0.47100000000000003	16.989841000000002	0.47100000000000003	17.413681999999998	0.47100000000000003	16.7049
0.47200000000000003	11.951385000000002	0.47200000000000003	12.235259999999998	0.47200000000000003	14.978	0.47200000000000003	13.082718999999997	0.47200000000000003	13.5602	0.47200000000000003	16.6362	0.47200000000000003	16.0261	0.47200000000000003	16.9877	0.47200000000000003	17.365419999999997	0.47200000000000003	16.6336
0.473	12.046	0.473	12.294413999999998	0.473	15.010034999999998	0.473	13.096	0.473	13.521681000000001	0.473	16.6824	0.473	16.1134	0.473	16.9701	0.473	17.419230000000002	0.473	16.6674
0.474	12.04	0.474	12.2357	0.474	14.9944	0.474	13.070776000000002	0.474	13.562928000000001	0.474	16.6251	0.474	16.1076	0.474	16.9645	0.474	17.3955	0.474	16.7053
0.475	12.0324	0.475	12.2532	0.475	15.0113	0.475	13.0981	0.475	13.601624000000001	0.475	16.5834	0.475	16.1602	0.475	16.89	0.475	17.2732	0.475	16.755349999999996
0.47600000000000003	11.977731000000006	0.47600000000000003	12.267	0.47600000000000003	15.076008999999999	0.47600000000000003	13.065964000000001	0.47600000000000003	13.538395999999999	0.47600000000000003	16.5893	0.47600000000000003	16.1338	0.47600000000000003	16.893853999999997	0.47600000000000003	17.2443	0.47600000000000003	16.7774
0.47700000000000004	11.9829	0.47700000000000004	12.2248	0.47700000000000004	15.075643999999999	0.47700000000000004	13.0777	0.47700000000000004	13.5625	0.47700000000000004	16.5817	0.47700000000000004	16.1106	0.47700000000000004	16.8961	0.47700000000000004	17.282313000000002	0.47700000000000004	16.7711
0.478	11.995228999999998	0.478	12.210846000000002	0.478	15.0653	0.478	13.074290000000001	0.478	13.5606	0.478	16.5958	0.478	16.1549	0.478	16.9138	0.478	17.274451000000003	0.478	16.6952
0.479	11.909593000000001	0.479	12.248	0.479	15.0502	0.479	13.1402	0.479	13.499452999999999	0.479	16.6174	0.479	16.175546999999998	0.479	16.988	0.479	17.3173	0.479	16.6273
0.48	11.9389	0.48	12.313553999999998	0.48	15.0741	0.48	13.1144	0.48	13.456627000000001	0.48	16.597	0.48	16.19	0.48	16.971995999999997	0.48	17.3412	0.48	16.546433999999998
0.48100000000000004	11.9003	0.48100000000000004	12.3272	0.48100000000000004	15.0934	0.48100000000000004	13.0817	0.48100000000000004	13.4736	0.48100000000000004	16.5298	0.48100000000000004	16.1751	0.48100000000000004	16.9397	0.48100000000000004	17.3514	0.48100000000000004	16.5099
0.48200000000000004	11.874303999999999	0.48200000000000004	12.2411	0.48200000000000004	15.0473	0.48200000000000004	13.050706000000002	0.48200000000000004	13.406241000000001	0.48200000000000004	16.5054	0.48200000000000004	16.1527	0.48200000000000004	16.903706999999997	0.48200000000000004	17.364278999999996	0.48200000000000004	16.4778
0.483	11.855279999999999	0.483	12.220016000000003	0.483	15.0904	0.483	12.9883	0.483	13.417473999999999	0.483	16.4895	0.483	16.1808	0.483	16.8995	0.483	17.3679	0.483	16.4711
0.484	11.772027000000001	0.484	12.2368	0.484	15.0775	0.484	13.004211000000002	0.484	13.463	0.484	16.5164	0.484	16.076	0.484	16.8961	0.484	17.3197	0.484	16.3931
0.485	11.623840000000001	0.485	12.142166000000001	0.485	15.1302	0.485	12.965222999999998	0.485	13.474628999999998	0.485	16.4676	0.485	16.058356000000003	0.485	16.8885	0.485	17.2731	0.485	16.3147
0.486	11.558	0.486	12.1069	0.486	15.1684	0.486	12.9976	0.486	13.4465	0.486	16.5366	0.486	16.0714	0.486	16.8896	0.486	17.2544	0.486	16.3792
0.48700000000000004	11.548056999999998	0.48700000000000004	12.0566	0.48700000000000004	15.2163	0.48700000000000004	13.003903999999999	0.48700000000000004	13.4469	0.48700000000000004	16.6	0.48700000000000004	15.997	0.48700000000000004	16.848848999999998	0.48700000000000004	17.235881999999997	0.48700000000000004	16.3792
0.488	11.5428	0.488	12.0251	0.488	15.174	0.488	12.982693000000001	0.488	13.4732	0.488	16.609686999999994	0.488	15.9873	0.488	16.844039000000002	0.488	17.2393	0.488	16.365693999999998
0.489	11.465209999999999	0.489	12.060096000000001	0.489	15.118	0.489	12.8739	0.489	13.491586000000002	0.489	16.6373	0.489	16.0118	0.489	16.8789	0.489	17.2009	0.489	16.3979
0.49	11.4537	0.49	12.0551	0.49	15.025228000000002	0.49	12.817578000000001	0.49	13.549582000000001	0.49	16.5518	0.49	16.0176	0.49	16.908	0.49	17.1935	0.49	16.4371
0.491	11.371891000000002	0.491	12.0227	0.491	14.976769999999998	0.491	12.759878999999998	0.491	13.6056	0.491	16.554009999999998	0.491	15.948659999999999	0.491	16.950436000000003	0.491	17.197598000000006	0.491	16.444629000000003
0.49200000000000005	11.345738999999998	0.49200000000000005	12.0077	0.49200000000000005	15.037187000000001	0.49200000000000005	12.795	0.49200000000000005	13.505275000000001	0.49200000000000005	16.593418999999997	0.49200000000000005	16.0222	0.49200000000000005	16.9434	0.49200000000000005	17.2206	0.49200000000000005	16.4631
0.493	11.416951000000001	0.493	12.042923000000002	0.493	15.004542999999998	0.493	12.878609999999998	0.493	13.532820000000001	0.493	16.6111	0.493	16.0432	0.493	16.904767999999997	0.493	17.3066	0.493	16.4999
0.494	11.424624999999999	0.494	12.044132999999999	0.494	15.0296	0.494	12.837136000000001	0.494	13.562	0.494	16.6584	0.494	16.035483999999997	0.494	16.8572	0.494	17.3988	0.494	16.4393
0.495	11.4765	0.495	12.0287	0.495	15.0208	0.495	12.8518	0.495	13.483232999999998	0.495	16.6661	0.495	15.9842	0.495	16.8785	0.495	17.327471000000003	0.495	16.4469
0.496	11.511111999999999	0.496	12.053476999999999	0.496	15.095321000000002	0.496	12.865	0.496	13.3892	0.496	16.683	0.496	16.0269	0.496	16.9253	0.496	17.2947	0.496	16.3896
0.49700000000000005	11.538371000000001	0.49700000000000005	11.991174999999998	0.49700000000000005	15.0766	0.49700000000000005	12.8882	0.49700000000000005	13.3911	0.49700000000000005	16.7595	0.49700000000000005	16.0398	0.49700000000000005	16.955	0.49700000000000005	17.281941000000003	0.49700000000000005	16.2939
0.498	11.573975999999998	0.498	11.9536	0.498	15.070868999999998	0.498	12.9117	0.498	13.384415999999998	0.498	16.727	0.498	16.0613	0.498	16.9604	0.498	17.2736	0.498	16.1989
0.499	11.4676	0.499	11.9073	0.499	15.0447	0.499	12.8551	0.499	13.322973000000001	0.499	16.734916000000002	0.499	16.0842	0.499	16.8214	0.499	17.2935	0.499	16.2711
0.5	11.4259	0.5	11.931757999999999	0.5	14.998062999999998	0.5	12.9281	0.5	13.215	0.5	16.746061999999995	0.5	16.0422	0.5	16.7252	0.5	17.3065	0.5	16.2488
0.501	11.333587000000001	0.501	11.9525	0.501	14.987278999999997	0.501	12.9607	0.501	13.1329	0.501	16.6777	0.501	16.0876	0.501	16.707169999999998	0.501	17.3343	0.501	16.2621
0.502	11.329408999999998	0.502	12.0113	0.502	14.989113999999999	0.502	12.936250000000001	0.502	13.102431000000001	0.502	16.791263999999998	0.502	16.020113000000002	0.502	16.684827000000002	0.502	17.3735	0.502	16.2457
0.503	11.3147	0.503	12.035	0.503	14.988693000000001	0.503	12.877896999999997	0.503	13.124222000000001	0.503	16.817	0.503	15.9513	0.503	16.694203999999996	0.503	17.364786000000002	0.503	16.262719999999998
0.504	11.274018999999996	0.504	12.0594	0.504	15.0344	0.504	12.7994	0.504	13.0699	0.504	16.742547000000002	0.504	15.961359999999999	0.504	16.7412	0.504	17.3266	0.504	16.3043
0.505	11.288798999999997	0.505	12.083972000000001	0.505	15.021	0.505	12.797856000000001	0.505	13.0601	0.505	16.7194	0.505	16.0264	0.505	16.7166	0.505	17.2356	0.505	16.2868
0.506	11.3165	0.506	12.044848999999996	0.506	15.023109999999999	0.506	12.7484	0.506	13.1122	0.506	16.720270000000003	0.506	16.077256000000002	0.506	16.7362	0.506	17.1961	0.506	16.231
0.507	11.2943	0.507	12.0551	0.507	15.0277	0.507	12.8356	0.507	13.1429	0.507	16.7112	0.507	16.1026	0.507	16.6952	0.507	17.1747	0.507	16.2301
0.508	11.263114000000002	0.508	12.019953000000001	0.508	15.0156	0.508	12.88	0.508	13.079226000000002	0.508	16.732302999999998	0.508	16.128	0.508	16.7043	0.508	17.138	0.508	16.2175
0.509	11.2584	0.509	12.0366	0.509	15.050448000000001	0.509	12.888086999999999	0.509	13.0758	0.509	16.693922999999998	0.509	16.0803	0.509	16.737303999999998	0.509	17.195868000000004	0.509	16.2124
0.5100001000000001	11.2901	0.5100001000000001	12.0998	0.5100001000000001	15.047581999999998	0.5100001000000001	12.9197	0.5100001000000001	13.105798999999998	0.5100001000000001	16.650396999999998	0.5100001000000001	16.0202	0.5100001000000001	16.7216	0.5100001000000001	17.2034	0.5100001000000001	16.2053
0.511	11.326727000000002	0.511	12.087361999999999	0.511	15.0053	0.511	12.9	0.511	13.2063	0.511	16.5558	0.511	15.988039999999998	0.511	16.691101000000003	0.511	17.1363	0.511	16.2092
0.512	11.4056	0.512	12.148734000000001	0.512	14.9816	0.512	12.949694000000001	0.512	13.2401	0.512	16.538470999999998	0.512	16.0418	0.512	16.690136000000003	0.512	17.1504	0.512	16.3287
0.513	11.356535000000001	0.513	12.1574	0.513	14.9388	0.513	12.888993999999999	0.513	13.276349999999999	0.513	16.531	0.513	16.0374	0.513	16.660086999999997	0.513	17.164023999999998	0.513	16.404738000000002
0.514	11.356995000000001	0.514	12.152988999999998	0.514	14.982538000000002	0.514	12.9357	0.514	13.2935	0.514	16.5079	0.514	16.0703	0.514	16.6642	0.514	17.189473999999997	0.514	16.3945
0.515	11.408282999999999	0.515	12.199781999999999	0.515	14.9059	0.515	12.914734000000001	0.515	13.157823999999998	0.515	16.4762	0.515	16.0986	0.515	16.7068	0.515	17.263955000000003	0.515	16.306617000000003
0.516	11.396594999999998	0.516	12.211578000000001	0.516	14.8404	0.516	12.8407	0.516	13.1835	0.516	16.5355	0.516	16.146	0.516	16.7315	0.516	17.3263	0.516	16.367160000000002
0.517	11.452115000000001	0.517	12.146443999999999	0.517	14.853487000000001	0.517	12.893083999999998	0.517	13.169196999999999	0.517	16.463241999999997	0.517	16.0968	0.517	16.6909	0.517	17.330793999999997	0.517	16.3441
0.518	11.480334000000001	0.518	12.1872	0.518	14.800215000000001	0.518	12.833306999999998	0.518	13.150687000000001	0.518	16.497427000000002	0.518	16.0544	0.518	16.536	0.518	17.2631	0.518	16.4221
0.5190001000000001	11.4992	0.5190001000000001	12.3037	0.5190001000000001	14.749	0.5190001000000001	12.781	0.5190001000000001	13.088745000000001	0.5190001000000001	16.507035000000002	0.5190001000000001	16.0691	0.5190001000000001	16.488706999999998	0.5190001000000001	17.192738000000002	0.5190001000000001	16.434848000000002
0.52	11.5219	0.52	12.3651	0.52	14.7076	0.52	12.7681	0.52	13.146325000000001	0.52	16.4599	0.52	16.1095	0.52	16.5176	0.52	17.1816	0.52	16.4106
0.521	11.407362000000001	0.521	12.4087	0.521	14.7312	0.521	12.807040999999998	0.521	13.0948	0.521	16.5083	0.521	16.0651	0.521	16.577797999999998	0.521	17.1612	0.521	16.327602000000002
0.522	11.3561	0.522	12.3951	0.522	14.766598999999998	0.522	12.8512	0.522	13.0922	0.522	16.5119	0.522	16.1127	0.522	16.562648000000003	0.522	17.132210999999998	0.522	16.2879
0.523	11.3504	0.523	12.394	0.523	14.7355	0.523	12.8419	0.523	13.057815999999999	0.523	16.4959	0.523	16.0013	0.523	16.7018	0.523	17.1514	0.523	16.3239
0.524	11.3621	0.524	12.4299	0.524	14.734271000000001	0.524	12.8051	0.524	13.046420000000001	0.524	16.509095000000002	0.524	15.9863	0.524	16.744267999999998	0.524	17.0942	0.524	16.3237
0.525	11.342318999999998	0.525	12.380766000000001	0.525	14.787663999999998	0.525	12.8143	0.525	13.031683000000001	0.525	16.531290000000002	0.525	16.0204	0.525	16.721417000000002	0.525	17.042582999999997	0.525	16.3395
0.526	11.331	0.526	12.357700000000001	0.526	14.7803	0.526	12.849776000000002	0.526	13.0924	0.526	16.550703000000002	0.526	16.024898999999998	0.526	16.689	0.526	17.017726999999997	0.526	16.4093
0.527	11.2949	0.527	12.371106999999999	0.527	14.803133999999998	0.527	12.9075	0.527	13.127	0.527	16.5543	0.527	15.9358	0.527	16.5972	0.527	16.9767	0.527	16.4306
0.528	11.330328000000002	0.528	12.262586000000002	0.528	14.7955	0.528	12.88	0.528	13.059758999999996	0.528	16.610118000000003	0.528	15.936066999999998	0.528	16.593131999999997	0.528	16.9492	0.528	16.4048
0.529	11.249	0.529	12.251095999999999	0.529	14.726809999999999	0.529	12.830029999999999	0.529	13.092801999999999	0.529	16.6133	0.529	15.9605	0.529	16.5667	0.529	16.920506999999997	0.529	16.3913
0.53	11.3014	0.53	12.1898	0.53	14.609068999999998	0.53	12.9232	0.53	13.100558999999999	0.53	16.55	0.53	15.966813999999998	0.53	16.598691000000002	0.53	16.9508	0.53	16.3943
0.531	11.3527	0.531	12.120557999999999	0.531	14.6116	0.531	12.956205999999998	0.531	13.1026	0.531	16.5286	0.531	15.932338999999999	0.531	16.6516	0.531	16.8674	0.531	16.400561000000003
0.532	11.3755	0.532	12.0278	0.532	14.5655	0.532	12.9368	0.532	13.061366999999999	0.532	16.455693999999998	0.532	16.0056	0.532	16.6682	0.532	16.821288000000003	0.532	16.3932
0.533	11.3026	0.533	12.058625999999999	0.533	14.5673	0.533	12.893	0.533	13.093399999999999	0.533	16.4622	0.533	16.0222	0.533	16.6956	0.533	16.7444	0.533	16.353316999999997
0.534	11.262692999999999	0.534	12.0979	0.534	14.473698999999998	0.534	12.9196	0.534	13.1339	0.534	16.4734	0.534	16.0412	0.534	16.6873	0.534	16.7875	0.534	16.329914000000002
0.535	11.1302	0.535	12.092223999999998	0.535	14.462558000000001	0.535	12.8712	0.535	13.176	0.535	16.5003	0.535	15.9949	0.535	16.733750999999998	0.535	16.8027	0.535	16.3019
0.536	11.205	0.536	12.1404	0.536	14.468063999999998	0.536	12.871898000000002	0.536	13.152242999999999	0.536	16.4579	0.536	15.9999	0.536	16.8474	0.536	16.8324	0.536	16.3235
0.537	11.1959	0.537	12.102893999999996	0.537	14.494923000000002	0.537	12.828219999999998	0.537	13.1288	0.537	16.429796000000003	0.537	15.982430999999998	0.537	16.804278999999998	0.537	16.8069	0.537	16.371758999999997
0.5379999999999999	11.120064999999999	0.5379999999999999	12.118235000000002	0.5379999999999999	14.5299	0.5379999999999999	12.762258999999998	0.5379999999999999	13.0778	0.5379999999999999	16.3901	0.5379999999999999	15.9325	0.5379999999999999	16.7718	0.5379999999999999	16.9312	0.5379999999999999	16.4188
0.539	11.0363	0.539	12.062541000000003	0.539	14.643636999999998	0.539	12.725705000000001	0.539	13.1355	0.539	16.365	0.539	15.8758	0.539	16.7261	0.539	16.969	0.539	16.402386000000003
0.54	11.0912	0.54	12.089158000000001	0.54	14.562546999999999	0.54	12.7506	0.54	13.1224	0.54	16.3539	0.54	15.9013	0.54	16.707828000000003	0.54	17.0149	0.54	16.386276000000002
0.541	11.0807	0.541	12.1017	0.541	14.5172	0.541	12.7777	0.541	13.190403999999997	0.541	16.435496999999998	0.541	15.990991999999999	0.541	16.787551999999998	0.541	16.9911	0.541	16.3891
0.542	11.063671999999997	0.542	12.070635999999999	0.542	14.4762	0.542	12.6935	0.542	13.120270000000001	0.542	16.4192	0.542	15.9157	0.542	16.784304000000002	0.542	17.0353	0.542	16.3533
0.5429999999999999	11.0671	0.5429999999999999	12.1332	0.5429999999999999	14.513478000000003	0.5429999999999999	12.656343000000001	0.5429999999999999	13.131	0.5429999999999999	16.3839	0.5429999999999999	15.9142	0.5429999999999999	16.760203000000004	0.5429999999999999	17.032111999999998	0.5429999999999999	16.3772
0.544	11.0509	0.544	12.117	0.544	14.4837	0.544	12.6479	0.544	13.1822	0.544	16.397938000000003	0.544	15.889441999999999	0.544	16.7339	0.544	17.0291	0.544	16.4562
0.545	11.0869	0.545	12.0689	0.545	14.486203000000001	0.545	12.5805	0.545	13.167546000000002	0.545	16.471349999999997	0.545	15.8727	0.545	16.6284	0.545	17.0286	0.545	16.4475
0.546	11.1155	0.546	12.128	0.546	14.448428999999997	0.546	12.544266000000002	0.546	13.1433	0.546	16.4661	0.546	15.9698	0.546	16.5528	0.546	17.0304	0.546	16.458
0.547	11.1026	0.547	12.1625	0.547	14.535264999999999	0.547	12.499995000000002	0.547	13.193543000000002	0.547	16.4259	0.547	15.9786	0.547	16.53	0.547	16.998707999999997	0.547	16.4775
0.5479999999999999	11.076	0.5479999999999999	12.199264000000001	0.5479999999999999	14.4891	0.5479999999999999	12.453946000000002	0.5479999999999999	13.160026000000002	0.5479999999999999	16.4635	0.5479999999999999	15.9789	0.5479999999999999	16.485	0.5479999999999999	17.071	0.5479999999999999	16.439988999999997
0.5489999999999999	11.131317999999998	0.5489999999999999	12.210203000000002	0.5489999999999999	14.386270000000001	0.5489999999999999	12.4433	0.5489999999999999	13.1754	0.5489999999999999	16.403	0.5489999999999999	15.9845	0.5489999999999999	16.506883000000002	0.5489999999999999	17.144560000000002	0.5489999999999999	16.392288999999998
0.55	11.182736999999998	0.55	12.2228	0.55	14.343813999999998	0.55	12.4637	0.55	13.130518999999998	0.55	16.3634	0.55	15.931776000000003	0.55	16.5981	0.55	17.1184	0.55	16.3712
0.551	11.1737	0.551	12.2491	0.551	14.2405	0.551	12.463391999999999	0.551	13.1743	0.551	16.4134	0.551	15.9815	0.551	16.616666000000002	0.551	17.1471	0.551	16.3304
0.552	11.185889999999999	0.552	12.2623	0.552	14.234506000000003	0.552	12.390350000000002	0.552	13.275933000000002	0.552	16.545616000000003	0.552	15.978003999999999	0.552	16.638168999999998	0.552	17.152753999999998	0.552	16.3452
0.5529999999999999	11.1298	0.5529999999999999	12.207011000000001	0.5529999999999999	14.1925	0.5529999999999999	12.415465000000001	0.5529999999999999	13.248785999999999	0.5529999999999999	16.5705	0.5529999999999999	15.948899999999998	0.5529999999999999	16.6712	0.5529999999999999	17.1805	0.5529999999999999	16.4068
0.5539999999999999	11.0235	0.5539999999999999	12.1161	0.5539999999999999	14.202298999999998	0.5539999999999999	12.3344	0.5539999999999999	13.333586000000002	0.5539999999999999	16.629026999999997	0.5539999999999999	15.9138	0.5539999999999999	16.675791000000004	0.5539999999999999	17.1018	0.5539999999999999	16.447119999999998
0.555	11.001487000000001	0.555	12.110443000000002	0.555	14.238923000000002	0.555	12.3628	0.555	13.3171	0.555	16.568256999999996	0.555	15.8666	0.555	16.743	0.555	17.1177	0.555	16.4985
0.556	10.895688999999999	0.556	12.0779	0.556	14.300087999999999	0.556	12.336735999999998	0.556	13.397	0.556	16.528043999999994	0.556	15.852269000000001	0.556	16.8138	0.556	17.201226000000005	0.556	16.5119
0.557	10.858290000000002	0.557	11.9943	0.557	14.282319999999999	0.557	12.344	0.557	13.304685000000001	0.557	16.53	0.557	15.895843999999999	0.557	16.8261	0.557	17.2317	0.557	16.484951000000002
0.5579999999999999	10.862514000000001	0.5579999999999999	11.946304999999999	0.5579999999999999	14.299347000000001	0.5579999999999999	12.3244	0.5579999999999999	13.293604000000002	0.5579999999999999	16.4972	0.5579999999999999	15.943629999999999	0.5579999999999999	16.8537	0.5579999999999999	17.271378000000002	0.5579999999999999	16.4461
0.5589999999999999	10.837678999999998	0.5589999999999999	11.948968999999998	0.5589999999999999	14.3131	0.5589999999999999	12.2347	0.5589999999999999	13.2535	0.5589999999999999	16.4722	0.5589999999999999	15.9411	0.5589999999999999	16.841	0.5589999999999999	17.226938000000004	0.5589999999999999	16.4693
0.56	10.817671999999998	0.56	11.9395	0.56	14.3041	0.56	12.216821000000003	0.56	13.164471000000002	0.56	16.465746000000003	0.56	15.8858	0.56	16.8698	0.56	17.193514999999998	0.56	16.4315
0.561	10.815007999999999	0.561	11.912485000000002	0.561	14.373301000000001	0.561	12.2206	0.561	13.1443	0.561	16.4597	0.561	15.848752000000001	0.561	16.8013	0.561	17.2569	0.561	16.39
0.562	10.860710000000001	0.562	11.974746999999999	0.562	14.398	0.562	12.113953000000002	0.562	13.152788999999999	0.562	16.479808999999996	0.562	15.728526000000006	0.562	16.7746	0.562	17.3352	0.562	16.4731
0.563	10.918258000000002	0.563	12.039968000000002	0.563	14.4556	0.563	12.1842	0.563	13.1054	0.563	16.4358	0.563	15.745541000000001	0.563	16.789493999999998	0.563	17.3833	0.563	16.5627
0.564	10.882443000000002	0.564	12.024410999999999	0.564	14.474268999999996	0.564	12.178951999999999	0.564	13.0903	0.564	16.3667	0.564	15.662408000000001	0.564	16.7714	0.564	17.4346	0.564	16.516
0.565	10.862093000000002	0.565	11.9936	0.565	14.477709999999998	0.565	12.1784	0.565	13.1439	0.565	16.4167	0.565	15.723	0.565	16.846173999999998	0.565	17.5111	0.565	16.5052
0.5660000000000001	10.800443000000001	0.5660000000000001	11.925986000000002	0.5660000000000001	14.3867	0.5660000000000001	12.1146	0.5660000000000001	13.1148	0.5660000000000001	16.4809	0.5660000000000001	15.692710000000002	0.5660000000000001	16.838061999999997	0.5660000000000001	17.5678	0.5660000000000001	16.5147
0.5670000000000001	10.817568000000001	0.5670000000000001	11.902	0.5670000000000001	14.4212	0.5670000000000001	12.103871999999999	0.5670000000000001	13.064599999999999	0.5670000000000001	16.5192	0.5670000000000001	15.6964	0.5670000000000001	16.8486	0.5670000000000001	17.4807	0.5670000000000001	16.4622
0.568	10.858926000000002	0.568	11.8669	0.568	14.377041000000002	0.568	12.091472000000001	0.568	13.0805	0.568	16.5329	0.568	15.640048999999998	0.568	16.792064999999997	0.568	17.386	0.568	16.4344
0.569	10.8082	0.569	11.8778	0.569	14.3912	0.569	12.0886	0.569	12.9997	0.569	16.4978	0.569	15.634	0.569	16.8579	0.569	17.3784	0.569	16.4616
0.57	10.709	0.57	11.9313	0.57	14.412415999999999	0.57	12.0983	0.57	12.9277	0.57	16.4319	0.57	15.7247	0.57	16.7482	0.57	17.3501	0.57	16.5059
0.5710000000000001	10.615623000000001	0.5710000000000001	11.940366000000003	0.5710000000000001	14.4683	0.5710000000000001	12.1219	0.5710000000000001	12.9751	0.5710000000000001	16.4585	0.5710000000000001	15.645081999999999	0.5710000000000001	16.753918999999996	0.5710000000000001	17.2695	0.5710000000000001	16.4515
0.5720000000000001	10.5579	0.5720000000000001	11.958934000000001	0.5720000000000001	14.4529	0.5720000000000001	12.168728000000002	0.5720000000000001	12.9652	0.5720000000000001	16.434269999999998	0.5720000000000001	15.6052	0.5720000000000001	16.7182	0.5720000000000001	17.3091	0.5720000000000001	16.4416
0.573	10.5051	0.573	11.949816999999998	0.573	14.461381000000003	0.573	12.185611999999999	0.573	12.938991000000001	0.573	16.4138	0.573	15.5502	0.573	16.7165	0.573	17.309544999999996	0.573	16.4575
0.574	10.4492	0.574	11.8641	0.574	14.430392000000001	0.574	12.2431	0.574	12.9401	0.574	16.4735	0.574	15.610790000000001	0.574	16.719972000000002	0.574	17.3301	0.574	16.458857000000002
0.575	10.4741	0.575	11.8689	0.575	14.4881	0.575	12.3399	0.575	12.9576	0.575	16.509183999999998	0.575	15.6083	0.575	16.679651999999997	0.575	17.412971000000002	0.575	16.4725
0.5760000000000001	10.4767	0.5760000000000001	11.885916000000002	0.5760000000000001	14.4683	0.5760000000000001	12.389709999999997	0.5760000000000001	12.9724	0.5760000000000001	16.5051	0.5760000000000001	15.5439	0.5760000000000001	16.6608	0.5760000000000001	17.4556	0.5760000000000001	16.4501
0.5770000000000001	10.4398	0.5770000000000001	11.9203	0.5770000000000001	14.454457999999999	0.5770000000000001	12.368022999999999	0.5770000000000001	13.016677999999999	0.5770000000000001	16.6384	0.5770000000000001	15.460948000000002	0.5770000000000001	16.691	0.5770000000000001	17.3932	0.5770000000000001	16.4765
0.578	10.393749000000001	0.578	11.944714000000001	0.578	14.470932000000001	0.578	12.4017	0.578	13.0505	0.578	16.6118	0.578	15.4732	0.578	16.719566999999998	0.578	17.2997	0.578	16.4458
0.579	10.3061	0.579	11.968198999999998	0.579	14.3907	0.579	12.470125000000001	0.579	13.0916	0.579	16.599281000000005	0.579	15.483011999999999	0.579	16.742616999999996	0.579	17.1997	0.579	16.4365
0.58	10.221143999999999	0.58	12.117	0.58	14.411700999999999	0.58	12.4566	0.58	13.1397	0.58	16.5687	0.58	15.548991000000001	0.58	16.853098000000003	0.58	17.1785	0.58	16.413403000000002
0.581	10.155016999999999	0.581	12.0857	0.581	14.426496000000002	0.581	12.4722	0.581	13.1884	0.581	16.564301999999998	0.581	15.425848999999998	0.581	16.777836999999998	0.581	17.2081	0.581	16.359
0.5820000000000001	10.1597	0.5820000000000001	12.086	0.5820000000000001	14.4632	0.5820000000000001	12.466417999999999	0.5820000000000001	13.173770000000001	0.5820000000000001	16.606536000000002	0.5820000000000001	15.512896000000001	0.5820000000000001	16.7594	0.5820000000000001	17.2431	0.5820000000000001	16.373649999999998
0.583	10.1593	0.583	12.0463	0.583	14.4897	0.583	12.4204	0.583	13.162526000000002	0.583	16.5963	0.583	15.518253999999999	0.583	16.6943	0.583	17.2665	0.583	16.3575
0.584	10.080578000000003	0.584	11.982295999999998	0.584	14.5437	0.584	12.4255	0.584	13.1353	0.584	16.643243000000002	0.584	15.537659999999999	0.584	16.6389	0.584	17.3014	0.584	16.3174
0.585	10.020014000000002	0.585	11.9638	0.585	14.5579	0.585	12.4049	0.585	13.114541000000003	0.585	16.6518	0.585	15.566	0.585	16.596919999999994	0.585	17.3058	0.585	16.3248
0.586	9.98833	0.586	11.928830999999999	0.586	14.579004999999999	0.586	12.315526000000002	0.586	13.0591	0.586	16.626378000000003	0.586	15.454	0.586	16.6439	0.586	17.3388	0.586	16.3472
0.5870000000000001	9.92225	0.5870000000000001	11.8661	0.5870000000000001	14.6312	0.5870000000000001	12.340739999999998	0.5870000000000001	13.008403999999999	0.5870000000000001	16.622	0.5870000000000001	15.4771	0.5870000000000001	16.7003	0.5870000000000001	17.4306	0.5870000000000001	16.3318
0.588	9.91572	0.588	11.7324	0.588	14.6418	0.588	12.363321000000004	0.588	13.0104	0.588	16.742	0.588	15.505938999999994	0.588	16.6799	0.588	17.448665000000002	0.588	16.3204
0.589	9.87339	0.589	11.6202	0.589	14.615321999999999	0.589	12.3589	0.589	12.980901000000003	0.589	16.7894	0.589	15.608441000000003	0.589	16.6991	0.589	17.4447	0.589	16.402
0.59	9.85701	0.59	11.578	0.59	14.653611999999999	0.59	12.3548	0.59	12.9556	0.59	16.8275	0.59	15.650250999999999	0.59	16.7423	0.59	17.3928	0.59	16.4388
0.591	9.93332	0.591	11.4875	0.591	14.646391999999999	0.591	12.3403	0.591	12.9567	0.591	16.792581000000002	0.591	15.591978000000001	0.591	16.795291000000002	0.591	17.406971000000002	0.591	16.4322
0.5920000000000001	9.90166	0.5920000000000001	11.448678999999995	0.5920000000000001	14.637941000000001	0.5920000000000001	12.3444	0.5920000000000001	12.8852	0.5920000000000001	16.763711999999998	0.5920000000000001	15.6163	0.5920000000000001	16.7887	0.5920000000000001	17.360311000000003	0.5920000000000001	16.4588
0.593	9.88096	0.593	11.426587999999999	0.593	14.5931	0.593	12.308846000000003	0.593	12.868934999999999	0.593	16.751471000000002	0.593	15.6479	0.593	16.7889	0.593	17.4033	0.593	16.5301
0.594	9.85702	0.594	11.367954000000001	0.594	14.582638000000001	0.594	12.253578000000001	0.594	12.8802	0.594	16.7712	0.594	15.711721999999998	0.594	16.8326	0.594	17.5187	0.594	16.5453
0.595	9.82875	0.595	11.308994000000002	0.595	14.6472	0.595	12.3039	0.595	12.900521000000001	0.595	16.8137	0.595	15.7458	0.595	16.7675	0.595	17.516256999999996	0.595	16.549066000000003
0.596	9.79225	0.596	11.3495	0.596	14.743262999999999	0.596	12.303364000000002	0.596	12.852034999999999	0.596	16.8524	0.596	15.7161	0.596	16.7383	0.596	17.4219	0.596	16.5008
0.597	9.79735	0.597	11.422008999999996	0.597	14.742686000000004	0.597	12.2748	0.597	12.8395	0.597	16.862676999999998	0.597	15.7116	0.597	16.6866	0.597	17.419287999999998	0.597	16.4907
0.598	9.7962	0.598	11.446670000000001	0.598	14.7268	0.598	12.333040000000002	0.598	12.884447999999999	0.598	16.8151	0.598	15.6419	0.598	16.752868000000003	0.598	17.4105	0.598	16.4669
0.599	9.85719	0.599	11.436358999999998	0.599	14.7607	0.599	12.3321	0.599	12.9821	0.599	16.8248	0.599	15.714948999999997	0.599	16.7485	0.599	17.4287	0.599	16.3873
0.6	9.81541	0.6	11.516846000000001	0.6	14.804766000000004	0.6	12.3295	0.6	12.9896	0.6	16.842386000000005	0.6	15.7585	0.6	16.6674	0.6	17.3797	0.6	16.4031
0.601	9.797574000000001	0.601	11.593571000000004	0.601	14.909277999999999	0.601	12.2722	0.601	13.008426000000002	0.601	16.900761999999997	0.601	15.8052	0.601	16.6911	0.601	17.3255	0.601	16.362231000000005
0.602	9.83045	0.602	11.624106000000001	0.602	14.9217	0.602	12.2827	0.602	13.0403	0.602	16.8825	0.602	15.7897	0.602	16.724066999999998	0.602	17.3732	0.602	16.3561
0.603	9.82157	0.603	11.559276999999998	0.603	14.9265	0.603	12.261553999999999	0.603	13.0334	0.603	16.938	0.603	15.897037999999998	0.603	16.7658	0.603	17.3229	0.603	16.3636
0.604	9.75482	0.604	11.561463999999999	0.604	14.920100000000001	0.604	12.1985	0.604	13.0715	0.604	16.924846000000002	0.604	15.8818	0.604	16.7952	0.604	17.318	0.604	16.3846
0.605	9.73714	0.605	11.451602999999999	0.605	14.97	0.605	12.169768999999999	0.605	13.029621999999998	0.605	16.905758000000002	0.605	15.8196	0.605	16.7825	0.605	17.314633999999998	0.605	16.4761
0.606	9.7824	0.606	11.3713	0.606	14.9077	0.606	12.134637999999999	0.606	13.076175000000001	0.606	16.8835	0.606	15.8002	0.606	16.77	0.606	17.3177	0.606	16.4307
0.607	9.76374	0.607	11.3003	0.607	14.922139999999999	0.607	12.186167000000001	0.607	13.1653	0.607	16.9531	0.607	15.822700999999999	0.607	16.7754	0.607	17.351471999999998	0.607	16.447362000000002
0.608	9.7023	0.608	11.3119	0.608	14.9035	0.608	12.130146000000002	0.608	13.1132	0.608	16.950580000000002	0.608	15.7991	0.608	16.7598	0.608	17.365406000000004	0.608	16.4871
0.609	9.72396	0.609	11.4255	0.609	14.9095	0.609	12.135	0.609	13.063878999999998	0.609	16.8559	0.609	15.7634	0.609	16.706473999999996	0.609	17.3606	0.609	16.4706
0.61	9.66967	0.61	11.4623	0.61	14.892392000000001	0.61	12.1223	0.61	13.0086	0.61	16.744	0.61	15.787823000000001	0.61	16.713834000000002	0.61	17.3045	0.61	16.4614
0.611	9.65427	0.611	11.4578	0.611	14.9346	0.611	12.1507	0.611	12.9557	0.611	16.7173	0.611	15.7636	0.611	16.826636999999998	0.611	17.3211	0.611	16.403256999999996
0.612	9.6486	0.612	11.4931	0.612	14.952810000000001	0.612	12.1957	0.612	12.9997	0.612	16.7097	0.612	15.7613	0.612	16.805328999999997	0.612	17.341	0.612	16.386333999999998
0.613	9.61862	0.613	11.4827	0.613	14.926	0.613	12.198972999999999	0.613	13.0017	0.613	16.7533	0.613	15.7452	0.613	16.734541999999998	0.613	17.318171000000003	0.613	16.3736
0.614	9.62414	0.614	11.5538	0.614	14.9229	0.614	12.277646999999998	0.614	13.0485	0.614	16.8252	0.614	15.778291000000003	0.614	16.6602	0.614	17.346421000000003	0.614	16.4246
0.615	9.649826000000001	0.615	11.618599999999999	0.615	14.913246999999998	0.615	12.307056999999999	0.615	13.0256	0.615	16.892278000000005	0.615	15.7833	0.615	16.639488000000004	0.615	17.41	0.615	16.4392
0.616	9.61392	0.616	11.6148	0.616	14.8674	0.616	12.380303999999997	0.616	13.034562000000001	0.616	16.8666	0.616	15.7763	0.616	16.736133000000002	0.616	17.375653999999997	0.616	16.466381999999996
0.617	9.49921	0.617	11.629529999999999	0.617	14.7967	0.617	12.367775000000002	0.617	13.0262	0.617	16.8837	0.617	15.776541000000002	0.617	16.785886000000005	0.617	17.432605000000002	0.617	16.494
0.618	9.47282	0.618	11.649128999999999	0.618	14.7082	0.618	12.307971000000002	0.618	12.9994	0.618	16.7721	0.618	15.7754	0.618	16.873198000000002	0.618	17.4165	0.618	16.4661
0.619	9.50207	0.619	11.605825000000001	0.619	14.664421999999998	0.619	12.2726	0.619	12.979393999999996	0.619	16.7448	0.619	15.826426000000001	0.619	16.852522999999998	0.619	17.3254	0.619	16.4094
0.62	9.49061	0.62	11.606791999999999	0.62	14.6255	0.62	12.304723999999998	0.62	12.961001000000001	0.62	16.8218	0.62	15.884049000000001	0.62	16.8916	0.62	17.2841	0.62	16.393881999999994
0.621	9.3976	0.621	11.650098999999997	0.621	14.577121000000002	0.621	12.2859	0.621	12.987839000000001	0.621	16.7598	0.621	15.8744	0.621	16.8983	0.621	17.3261	0.621	16.3636
0.622	9.40202	0.622	11.668985000000001	0.622	14.4747	0.622	12.3149	0.622	12.947911000000001	0.622	16.7328	0.622	15.7691	0.622	16.8482	0.622	17.2966	0.622	16.4395
0.623	9.32354	0.623	11.744468999999999	0.623	14.4649	0.623	12.3129	0.623	12.879100000000001	0.623	16.739438000000003	0.623	15.7669	0.623	16.711023999999995	0.623	17.2781	0.623	16.4804
0.624	9.2506	0.624	11.6956	0.624	14.5055	0.624	12.3368	0.624	12.9343	0.624	16.7701	0.624	15.709622999999999	0.624	16.6488	0.624	17.2985	0.624	16.408
0.625	9.2239	0.625	11.7168	0.625	14.434129999999998	0.625	12.342098999999996	0.625	12.9335	0.625	16.7578	0.625	15.7855	0.625	16.741026999999995	0.625	17.3892	0.625	16.3323
0.626	9.24596	0.626	11.6779	0.626	14.4424	0.626	12.273038999999999	0.626	13.0138	0.626	16.6819	0.626	15.8558	0.626	16.7964	0.626	17.345	0.626	16.3434
0.627	9.233215999999999	0.627	11.652709999999999	0.627	14.474495999999998	0.627	12.213937999999999	0.627	12.964	0.627	16.6979	0.627	15.9054	0.627	16.8557	0.627	17.2924	0.627	16.3712
0.628	9.21454	0.628	11.540254000000001	0.628	14.4601	0.628	12.1627	0.628	12.9844	0.628	16.6926	0.628	15.869321000000001	0.628	16.762	0.628	17.2256	0.628	16.3164
0.629	9.183774999999999	0.629	11.476056999999999	0.629	14.478746999999998	0.629	12.174816000000002	0.629	13.005151999999999	0.629	16.785890000000002	0.629	15.8559	0.629	16.7846	0.629	17.2824	0.629	16.3843
0.6300001000000001	9.19705	0.6300001000000001	11.5368	0.6300001000000001	14.502	0.6300001000000001	12.196549999999998	0.6300001000000001	13.0801	0.6300001000000001	16.76	0.6300001000000001	15.8793	0.6300001000000001	16.7109	0.6300001000000001	17.2875	0.6300001000000001	16.4792
0.631	9.22111	0.631	11.578868999999997	0.631	14.5011	0.631	12.2104	0.631	13.064	0.631	16.782064000000002	0.631	15.8971	0.631	16.6874	0.631	17.2694	0.631	16.4928
0.632	9.29692	0.632	11.575762999999998	0.632	14.5275	0.632	12.1732	0.632	13.053771000000001	0.632	16.835739999999998	0.632	15.829719999999998	0.632	16.6786	0.632	17.2326	0.632	16.4298
0.633	9.26702	0.633	11.5328	0.633	14.5346	0.633	12.1297	0.633	13.0364	0.633	16.6986	0.633	15.805646999999999	0.633	16.7114	0.633	17.240724999999998	0.633	16.4269
0.634	9.2632	0.634	11.548473999999995	0.634	14.559833999999999	0.634	12.1229	0.634	13.0757	0.634	16.7241	0.634	15.7769	0.634	16.6102	0.634	17.2596	0.634	16.4499
0.6350001000000001	9.27125	0.6350001000000001	11.5933	0.6350001000000001	14.562147999999999	0.6350001000000001	12.059	0.6350001000000001	13.1315	0.6350001000000001	16.7068	0.6350001000000001	15.704763000000002	0.6350001000000001	16.5688	0.6350001000000001	17.2617	0.6350001000000001	16.4673
0.636	9.2501	0.636	11.6473	0.636	14.591837000000002	0.636	12.006	0.636	13.181218999999999	0.636	16.6824	0.636	15.737494000000002	0.636	16.5119	0.636	17.251685000000002	0.636	16.4832
0.637	9.285870000000001	0.637	11.608678999999995	0.637	14.5697	0.637	11.9526	0.637	13.1763	0.637	16.697276000000002	0.637	15.7588	0.637	16.561332999999998	0.637	17.182540000000003	0.637	16.4384
0.638	9.19297	0.638	11.5912	0.638	14.5083	0.638	11.8782	0.638	13.163776000000006	0.638	16.768156000000005	0.638	15.7293	0.638	16.5677	0.638	17.2135	0.638	16.4816
0.6390001000000001	9.16838	0.6390001000000001	11.6734	0.6390001000000001	14.450555000000001	0.6390001000000001	11.8088	0.6390001000000001	13.0853	0.6390001000000001	16.7608	0.6390001000000001	15.684389999999999	0.6390001000000001	16.483121999999998	0.6390001000000001	17.1054	0.6390001000000001	16.4723
0.64	9.09752	0.64	11.702148999999999	0.64	14.4715	0.64	11.8376	0.64	13.067	0.64	16.8368	0.64	15.7353	0.64	16.4957	0.64	17.062	0.64	16.4857
0.6409999999999999	9.09321	0.6409999999999999	11.666	0.6409999999999999	14.483455000000001	0.6409999999999999	11.862438999999998	0.6409999999999999	13.0139	0.6409999999999999	16.7833	0.6409999999999999	15.7756	0.6409999999999999	16.5258	0.6409999999999999	17.039348999999998	0.6409999999999999	16.4722
0.642	9.134837000000001	0.642	11.669464000000001	0.642	14.512719999999998	0.642	11.874773999999999	0.642	13.0798	0.642	16.7347	0.642	15.8478	0.642	16.5967	0.642	17.0313	0.642	16.3996
0.643	9.09632	0.643	11.631727999999999	0.643	14.4779	0.643	11.9297	0.643	13.0655	0.643	16.635543999999996	0.643	15.813476999999999	0.643	16.559012999999997	0.643	17.1433	0.643	16.3719
0.6440001000000001	9.06521	0.6440001000000001	11.6175	0.6440001000000001	14.4272	0.6440001000000001	11.9863	0.6440001000000001	13.0023	0.6440001000000001	16.5754	0.6440001000000001	15.7624	0.6440001000000001	16.5614	0.6440001000000001	17.1276	0.6440001000000001	16.389543999999997
0.645	9.104826000000001	0.645	11.632478000000003	0.645	14.423808000000001	0.645	11.9782	0.645	13.0241	0.645	16.5998	0.645	15.7004	0.645	16.5494	0.645	17.1015	0.645	16.369049999999998
0.6459999999999999	9.11303	0.6459999999999999	11.656165999999999	0.6459999999999999	14.384315999999998	0.6459999999999999	11.9192	0.6459999999999999	12.9411	0.6459999999999999	16.6163	0.6459999999999999	15.6996	0.6459999999999999	16.5508	0.6459999999999999	17.1159	0.6459999999999999	16.382
0.647	9.04028	0.647	11.6566	0.647	14.3942	0.647	11.899706000000002	0.647	12.867329999999999	0.647	16.6466	0.647	15.733566000000001	0.647	16.5985	0.647	17.059950999999998	0.647	16.359166000000002
0.648	9.04621	0.648	11.5917	0.648	14.375403999999998	0.648	11.888160000000001	0.648	12.858719999999998	0.648	16.630461999999998	0.648	15.6777	0.648	16.6156	0.648	17.0661	0.648	16.2853
0.649	9.05793	0.649	11.569238000000002	0.649	14.3705	0.649	11.909339000000001	0.649	12.8536	0.649	16.6458	0.649	15.5769	0.649	16.5865	0.649	16.9499	0.649	16.3065
0.65	9.08347	0.65	11.5889	0.65	14.361991000000005	0.65	11.883223999999998	0.65	12.836597000000001	0.65	16.653359000000002	0.65	15.589481999999999	0.65	16.617210999999998	0.65	16.9555	0.65	16.2329
0.6509999999999999	9.04044	0.6509999999999999	11.5904	0.6509999999999999	14.3609	0.6509999999999999	11.837081000000001	0.6509999999999999	12.851906000000001	0.6509999999999999	16.673593999999998	0.6509999999999999	15.5889	0.6509999999999999	16.614863000000003	0.6509999999999999	16.9897	0.6509999999999999	16.224458000000002
0.652	9.04034	0.652	11.639330000000001	0.652	14.2561	0.652	11.8758	0.652	12.833144999999998	0.652	16.6347	0.652	15.629	0.652	16.658374000000002	0.652	17.0479	0.652	16.271368999999996
0.653	9.02621	0.653	11.6698	0.653	14.263	0.653	11.800417999999999	0.653	12.856205999999998	0.653	16.5697	0.653	15.664473999999998	0.653	16.7037	0.653	17.082	0.653	16.2734
0.654	9.00229	0.654	11.627308000000001	0.654	14.253	0.654	11.7721	0.654	12.887652999999998	0.654	16.622384999999994	0.654	15.7623	0.654	16.7307	0.654	17.0733	0.654	16.230283999999997
0.655	9.01199	0.655	11.646	0.655	14.2275	0.655	11.72	0.655	12.899118999999999	0.655	16.5824	0.655	15.8322	0.655	16.783	0.655	17.141042000000002	0.655	16.217964000000002
0.6559999999999999	9.02918	0.6559999999999999	11.677561999999998	0.6559999999999999	14.234421999999999	0.6559999999999999	11.6164	0.6559999999999999	12.9671	0.6559999999999999	16.5403	0.6559999999999999	15.839844999999999	0.6559999999999999	16.7291	0.6559999999999999	17.2576	0.6559999999999999	16.2452
0.657	9.06853	0.657	11.768618999999997	0.657	14.2324	0.657	11.6402	0.657	13.0378	0.657	16.5425	0.657	15.8577	0.657	16.6652	0.657	17.134	0.657	16.339
0.658	9.19358	0.658	11.77	0.658	14.2152	0.658	11.654406999999999	0.658	13.0247	0.658	16.533	0.658	15.7279	0.658	16.6449	0.658	17.132543000000002	0.658	16.3815
0.659	9.2166	0.659	11.7038	0.659	14.234293000000001	0.659	11.6725	0.659	13.027	0.659	16.4491	0.659	15.761	0.659	16.6357	0.659	17.124762999999998	0.659	16.3216
0.66	9.20365	0.66	11.777569999999999	0.66	14.276133999999999	0.66	11.6874	0.66	12.934821999999999	0.66	16.465080999999998	0.66	15.803	0.66	16.645221999999997	0.66	17.157906999999998	0.66	16.3207
0.6609999999999999	9.183257000000001	0.6609999999999999	11.8206	0.6609999999999999	14.2126	0.6609999999999999	11.6973	0.6609999999999999	12.8888	0.6609999999999999	16.4274	0.6609999999999999	15.8064	0.6609999999999999	16.6838	0.6609999999999999	17.047409000000002	0.6609999999999999	16.3887
0.662	9.18316	0.662	11.851801000000002	0.662	14.2492	0.662	11.7459	0.662	12.876532999999998	0.662	16.2859	0.662	15.851367999999999	0.662	16.6451	0.662	16.930851999999998	0.662	16.4601
0.6629999999999999	9.13947	0.6629999999999999	11.811997999999999	0.6629999999999999	14.2829	0.6629999999999999	11.7067	0.6629999999999999	12.902560999999999	0.6629999999999999	16.2604	0.6629999999999999	15.854448999999999	0.6629999999999999	16.604473999999996	0.6629999999999999	17.012240000000002	0.6629999999999999	16.553656000000004
0.664	9.14996	0.664	11.835	0.664	14.168	0.664	11.6992	0.664	12.915671999999997	0.664	16.1777	0.664	15.9639	0.664	16.6395	0.664	16.981436999999996	0.664	16.4742
0.665	9.07777	0.665	11.7839	0.665	14.1386	0.665	11.7061	0.665	12.848	0.665	16.139758999999998	0.665	16.043172000000002	0.665	16.658651000000003	0.665	16.9605	0.665	16.4416
0.6659999999999999	9.02632	0.6659999999999999	11.758683999999999	0.6659999999999999	14.133136999999998	0.6659999999999999	11.681695000000001	0.6659999999999999	12.8689	0.6659999999999999	16.1622	0.6659999999999999	16.0361	0.6659999999999999	16.6821	0.6659999999999999	16.9394	0.6659999999999999	16.4358
0.667	8.94951	0.667	11.7095	0.667	14.083629999999998	0.667	11.723571000000002	0.667	12.9097	0.667	16.1883	0.667	16.004246000000002	0.667	16.6674	0.667	16.9555	0.667	16.406816000000003
0.6679999999999999	8.928595999999999	0.6679999999999999	11.6441	0.6679999999999999	14.056218000000001	0.6679999999999999	11.670164999999999	0.6679999999999999	12.9442	0.6679999999999999	16.1502	0.6679999999999999	16.0143	0.6679999999999999	16.612047999999998	0.6679999999999999	16.9516	0.6679999999999999	16.3723
0.669	8.83174	0.669	11.6078	0.669	14.031020000000002	0.669	11.660212000000001	0.669	12.957736999999998	0.669	16.082946000000003	0.669	15.979121000000001	0.669	16.6084	0.669	17.027091000000002	0.669	16.3325
0.67	8.75815	0.67	11.6208	0.67	13.996421999999999	0.67	11.629164000000001	0.67	13.0077	0.67	16.0659	0.67	15.9777	0.67	16.614316000000002	0.67	17.0135	0.67	16.333614999999998
0.6709999999999999	8.75045	0.6709999999999999	11.556242000000001	0.6709999999999999	14.0036	0.6709999999999999	11.5669	0.6709999999999999	12.9933	0.6709999999999999	16.0657	0.6709999999999999	15.969	0.6709999999999999	16.5198	0.6709999999999999	16.968564999999998	0.6709999999999999	16.2722
0.672	8.74061	0.672	11.4914	0.672	14.010961000000002	0.672	11.5292	0.672	12.8689	0.672	16.1108	0.672	15.958158000000003	0.672	16.5064	0.672	17.015119000000002	0.672	16.2839
0.6729999999999999	8.74131	0.6729999999999999	11.441393999999999	0.6729999999999999	13.974364999999999	0.6729999999999999	11.532344000000002	0.6729999999999999	12.8493	0.6729999999999999	16.129931999999997	0.6729999999999999	15.9695	0.6729999999999999	16.5179	0.6729999999999999	17.1093	0.6729999999999999	16.351834999999998
0.674	8.737870999999998	0.674	11.4991	0.674	13.981221999999999	0.674	11.5456	0.674	12.9185	0.674	16.1076	0.674	15.963356000000001	0.674	16.5234	0.674	17.1121	0.674	16.418066999999997
0.675	8.76425	0.675	11.493281000000001	0.675	14.0214	0.675	11.5674	0.675	12.9467	0.675	16.0657	0.675	15.9716	0.675	16.553	0.675	17.0351	0.675	16.416698999999998
0.676	8.751750000000001	0.676	11.539301000000002	0.676	14.014651000000002	0.676	11.4825	0.676	12.8849	0.676	16.1116	0.676	15.9321	0.676	16.577881999999995	0.676	17.0577	0.676	16.4949
0.677	8.841434000000001	0.677	11.658863000000002	0.677	14.0097	0.677	11.4209	0.677	12.8395	0.677	16.204113000000003	0.677	15.9737	0.677	16.502124000000002	0.677	17.068081000000003	0.677	16.5349
0.6779999999999999	8.85452	0.6779999999999999	11.600301000000002	0.6779999999999999	14.0695	0.6779999999999999	11.416	0.6779999999999999	12.874093999999998	0.6779999999999999	16.273504000000003	0.6779999999999999	15.9396	0.6779999999999999	16.4892	0.6779999999999999	17.0367	0.6779999999999999	16.569200000000002
0.679	8.92157	0.679	11.634768999999999	0.679	14.0663	0.679	11.4663	0.679	12.905968000000001	0.679	16.2339	0.679	15.9944	0.679	16.398873000000002	0.679	17.0293	0.679	16.5021
0.68	8.915578000000002	0.68	11.5783	0.68	14.050612000000001	0.68	11.457688999999998	0.68	12.8721	0.68	16.226238000000002	0.68	15.9852	0.68	16.418	0.68	17.0287	0.68	16.433761999999998
0.681	8.88731	0.681	11.554660000000002	0.681	14.0539	0.681	11.4473	0.681	12.876985999999999	0.681	16.2049	0.681	15.9647	0.681	16.422546000000004	0.681	17.1135	0.681	16.377401000000006
0.682	8.87511	0.682	11.5616	0.682	14.0302	0.682	11.3914	0.682	12.8205	0.682	16.221874999999997	0.682	15.935630999999999	0.682	16.4238	0.682	17.207551000000002	0.682	16.3805
0.6829999999999999	8.93661	0.6829999999999999	11.516055999999999	0.6829999999999999	14.009796000000001	0.6829999999999999	11.379121999999999	0.6829999999999999	12.816825999999999	0.6829999999999999	16.1833	0.6829999999999999	15.901	0.6829999999999999	16.4226	0.6829999999999999	17.185	0.6829999999999999	16.412511000000002
0.684	8.94793	0.684	11.505624000000001	0.684	13.9566	0.684	11.4829	0.684	12.8593	0.684	16.1805	0.684	15.898707000000002	0.684	16.3825	0.684	17.215778999999998	0.684	16.3791
0.685	8.88446	0.685	11.544	0.685	13.922764999999998	0.685	11.4433	0.685	12.8652	0.685	16.158357000000002	0.685	15.814322999999998	0.685	16.3429	0.685	17.254476999999998	0.685	16.421439999999997
0.6859999999999999	8.8474	0.6859999999999999	11.572	0.6859999999999999	13.9476	0.6859999999999999	11.440211999999999	0.6859999999999999	12.814	0.6859999999999999	16.0809	0.6859999999999999	15.813651000000002	0.6859999999999999	16.3956	0.6859999999999999	17.2482	0.6859999999999999	16.4507
0.687	8.84644	0.687	11.5232	0.687	14.0343	0.687	11.368362000000001	0.687	12.805086000000001	0.687	16.0266	0.687	15.773	0.687	16.3533	0.687	17.1211	0.687	16.412
0.688	8.863593000000002	0.688	11.4562	0.688	13.983388000000001	0.688	11.3557	0.688	12.746573999999999	0.688	16.0474	0.688	15.754591999999999	0.688	16.2753	0.688	17.194876999999998	0.688	16.327674000000002
0.6890000000000001	8.87803	0.6890000000000001	11.381291000000001	0.6890000000000001	14.026678999999994	0.6890000000000001	11.3564	0.6890000000000001	12.7253	0.6890000000000001	16.0481	0.6890000000000001	15.78	0.6890000000000001	16.323026000000006	0.6890000000000001	17.1981	0.6890000000000001	16.3203
0.69	8.87196	0.69	11.353580000000001	0.69	14.0049	0.69	11.3398	0.69	12.709729999999999	0.69	16.0815	0.69	15.846564999999998	0.69	16.3318	0.69	17.27	0.69	16.2921
0.691	8.86104	0.691	11.366406999999999	0.691	14.077	0.691	11.280406999999999	0.691	12.6761	0.691	16.0107	0.691	15.7658	0.691	16.3891	0.691	17.1621	0.691	16.2836
0.6920000000000001	8.79248	0.6920000000000001	11.341859000000001	0.6920000000000001	14.133	0.6920000000000001	11.274008999999998	0.6920000000000001	12.5948	0.6920000000000001	16.055927999999998	0.6920000000000001	15.7741	0.6920000000000001	16.3539	0.6920000000000001	17.167	0.6920000000000001	16.2633
0.693	8.750003000000001	0.693	11.370893999999998	0.693	14.086033000000002	0.693	11.3038	0.693	12.5743	0.693	16.091703000000003	0.693	15.8046	0.693	16.3526	0.693	17.14	0.693	16.207644000000002
0.6940000000000001	8.74726	0.6940000000000001	11.366240000000001	0.6940000000000001	14.0488	0.6940000000000001	11.270641999999999	0.6940000000000001	12.5908	0.6940000000000001	16.069	0.6940000000000001	15.8241	0.6940000000000001	16.2899	0.6940000000000001	17.0715	0.6940000000000001	16.1871
0.695	8.73502	0.695	11.463078000000003	0.695	14.0398	0.695	11.332913999999999	0.695	12.605601999999998	0.695	16.082116000000003	0.695	15.8865	0.695	16.2466	0.695	17.1327	0.695	16.2184
0.696	8.69527	0.696	11.5087	0.696	14.026959999999999	0.696	11.339046999999997	0.696	12.5554	0.696	16.067978999999998	0.696	15.8395	0.696	16.2543	0.696	17.1534	0.696	16.183
0.6970000000000001	8.66788	0.6970000000000001	11.586913000000001	0.6970000000000001	14.1477	0.6970000000000001	11.377493999999999	0.6970000000000001	12.5696	0.6970000000000001	16.022736000000002	0.6970000000000001	15.8801	0.6970000000000001	16.2055	0.6970000000000001	17.148584999999997	0.6970000000000001	16.091124999999998
0.698	8.60779	0.698	11.565828000000003	0.698	14.0987	0.698	11.3798	0.698	12.5675	0.698	15.966781000000001	0.698	15.782	0.698	16.2346	0.698	17.117113000000003	0.698	16.157448000000002
0.699	8.62045	0.699	11.5678	0.699	14.1862	0.699	11.3832	0.699	12.480960000000001	0.699	15.900363000000002	0.699	15.7391	0.699	16.2465	0.699	17.0036	0.699	16.1844
0.7	8.62495	0.7	11.514880999999999	0.7	14.148164000000001	0.7	11.3011	0.7	12.4635	0.7	15.895900999999999	0.7	15.7266	0.7	16.322829000000002	0.7	16.9909	0.7	16.2117
0.701	8.61459	0.701	11.448	0.701	14.0883	0.701	11.2786	0.701	12.508788999999998	0.701	15.973	0.701	15.651928999999997	0.701	16.3764	0.701	17.052778000000004	0.701	16.1771
0.7020000000000001	8.62232	0.7020000000000001	11.435403999999998	0.7020000000000001	14.061116000000002	0.7020000000000001	11.277603000000001	0.7020000000000001	12.5304	0.7020000000000001	15.9695	0.7020000000000001	15.561	0.7020000000000001	16.2356	0.7020000000000001	17.058491999999998	0.7020000000000001	16.1373
0.703	8.60003	0.703	11.407983999999997	0.703	14.090313000000002	0.703	11.261	0.703	12.545815000000001	0.703	15.9939	0.703	15.5301	0.703	16.222348999999998	0.703	17.0475	0.703	16.1116
0.704	8.53662	0.704	11.4321	0.704	14.033878999999999	0.704	11.286	0.704	12.471943999999999	0.704	16.0496	0.704	15.5567	0.704	16.1666	0.704	17.0115	0.704	16.151563999999997
0.705	8.52376	0.705	11.4614	0.705	14.0404	0.705	11.2458	0.705	12.45	0.705	16.0954	0.705	15.535407000000001	0.705	16.1997	0.705	16.971218999999994	0.705	16.169
0.706	8.479978000000001	0.706	11.5443	0.706	14.0656	0.706	11.2469	0.706	12.4554	0.706	16.1416	0.706	15.602374000000001	0.706	16.251549999999998	0.706	16.9002	0.706	16.164603000000003
0.7070000000000001	8.440931999999998	0.7070000000000001	11.636753999999998	0.7070000000000001	14.070324999999999	0.7070000000000001	11.287248000000002	0.7070000000000001	12.4599	0.7070000000000001	16.0935	0.7070000000000001	15.6218	0.7070000000000001	16.273	0.7070000000000001	16.780921999999997	0.7070000000000001	16.1675
0.708	8.46797	0.708	11.6233	0.708	14.1431	0.708	11.247575999999999	0.708	12.3939	0.708	16.0796	0.708	15.605367000000001	0.708	16.308756000000002	0.708	16.680497000000003	0.708	16.161116000000003
0.709	8.535264999999999	0.709	11.5748	0.709	14.107833000000001	0.709	11.1735	0.709	12.3401	0.709	16.0649	0.709	15.5777	0.709	16.3597	0.709	16.685792000000003	0.709	16.0966
0.71	8.58139	0.71	11.464160999999999	0.71	14.1353	0.71	11.1478	0.71	12.286903999999998	0.71	16.0447	0.71	15.5452	0.71	16.4226	0.71	16.6569	0.71	16.1317
0.711	8.60869	0.711	11.445	0.711	14.1388	0.711	11.132428999999998	0.711	12.2259	0.711	15.985721000000002	0.711	15.602491000000004	0.711	16.374	0.711	16.735262999999996	0.711	16.1225
0.7120000000000001	8.565226999999998	0.7120000000000001	11.437453000000001	0.7120000000000001	14.0648	0.7120000000000001	11.070703000000002	0.7120000000000001	12.202	0.7120000000000001	15.9326	0.7120000000000001	15.6147	0.7120000000000001	16.3647	0.7120000000000001	16.666148999999997	0.7120000000000001	16.119
0.713	8.63074	0.713	11.390843000000002	0.713	14.0167	0.713	11.029433000000001	0.713	12.159351000000001	0.713	15.89	0.713	15.6462	0.713	16.3184	0.713	16.7665	0.713	16.0997
0.7140000000000001	8.617548000000001	0.7140000000000001	11.380600000000001	0.7140000000000001	13.9586	0.7140000000000001	11.0013	0.7140000000000001	12.097601999999998	0.7140000000000001	15.997891000000003	0.7140000000000001	15.666264000000002	0.7140000000000001	16.3676	0.7140000000000001	16.7484	0.7140000000000001	16.1053
0.715	8.602905999999999	0.715	11.467771999999998	0.715	13.9334	0.715	11.049446000000005	0.715	12.216016999999999	0.715	16.001179999999998	0.715	15.651971000000003	0.715	16.305635000000002	0.715	16.7348	0.715	16.2165
0.716	8.56888	0.716	11.4357	0.716	14.0017	0.716	11.1559	0.716	12.2172	0.716	16.021	0.716	15.610171999999999	0.716	16.31	0.716	16.7823	0.716	16.2386
0.7170000000000001	8.57349	0.7170000000000001	11.376653999999998	0.7170000000000001	13.9495	0.7170000000000001	11.1969	0.7170000000000001	12.1761	0.7170000000000001	15.9834	0.7170000000000001	15.5786	0.7170000000000001	16.296	0.7170000000000001	16.698939999999997	0.7170000000000001	16.2364
0.718	8.4947	0.718	11.3374	0.718	13.8256	0.718	11.1837	0.718	12.1093	0.718	15.9481	0.718	15.4627	0.718	16.2652	0.718	16.704897000000003	0.718	16.3094
0.7190000000000001	8.54876	0.7190000000000001	11.3805	0.7190000000000001	13.801018000000001	0.7190000000000001	11.197198999999998	0.7190000000000001	12.013347000000001	0.7190000000000001	15.9495	0.7190000000000001	15.475874999999998	0.7190000000000001	16.2203	0.7190000000000001	16.7079	0.7190000000000001	16.242948999999996
0.72	8.544386999999999	0.72	11.307834000000001	0.72	13.8629	0.72	11.1995	0.72	11.9603	0.72	15.906526999999999	0.72	15.4509	0.72	16.306531000000003	0.72	16.7083	0.72	16.2371
0.721	8.527764999999999	0.721	11.283840999999999	0.721	13.898754999999998	0.721	11.245970999999999	0.721	11.951026000000002	0.721	15.9206	0.721	15.396596000000002	0.721	16.3592	0.721	16.749278999999998	0.721	16.1879
0.722	8.50683	0.722	11.239	0.722	13.892133999999999	0.722	11.2451	0.722	11.975268999999999	0.722	15.8689	0.722	15.3923	0.722	16.364538999999997	0.722	16.774701999999998	0.722	16.075483999999996
0.723	8.429504000000001	0.723	11.171410999999999	0.723	13.890450000000001	0.723	11.2927	0.723	11.9599	0.723	15.7694	0.723	15.426599000000001	0.723	16.3777	0.723	16.725279999999998	0.723	16.0881
0.7240000000000001	8.406179999999999	0.7240000000000001	11.117321000000002	0.7240000000000001	13.907039000000001	0.7240000000000001	11.2086	0.7240000000000001	11.8874	0.7240000000000001	15.767914999999999	0.7240000000000001	15.484651000000005	0.7240000000000001	16.354181999999998	0.7240000000000001	16.7057	0.7240000000000001	16.1136
0.725	8.42779	0.725	11.151530000000001	0.725	13.8575	0.725	11.2088	0.725	11.8426	0.725	15.665195999999998	0.725	15.5463	0.725	16.298543000000002	0.725	16.7269	0.725	16.1148
0.726	8.43882	0.726	11.1692	0.726	13.8182	0.726	11.2416	0.726	11.8806	0.726	15.678531999999999	0.726	15.604768999999997	0.726	16.2793	0.726	16.7223	0.726	16.2296
0.727	8.437809000000001	0.727	11.168	0.727	13.818444999999999	0.727	11.228923000000002	0.727	11.9653	0.727	15.7167	0.727	15.5214	0.727	16.191733999999997	0.727	16.6554	0.727	16.2536
0.728	8.45355	0.728	11.1687	0.728	13.8968	0.728	11.189435999999999	0.728	11.967641000000002	0.728	15.720279999999999	0.728	15.483	0.728	16.2063	0.728	16.581281000000004	0.728	16.235919000000003
0.7290000000000001	8.462499999999999	0.7290000000000001	11.189888999999999	0.7290000000000001	13.853355999999998	0.7290000000000001	11.1401	0.7290000000000001	11.9393	0.7290000000000001	15.6911	0.7290000000000001	15.5367	0.7290000000000001	16.229872999999998	0.7290000000000001	16.623808999999998	0.7290000000000001	16.1762
0.73	8.47136	0.73	11.182680000000001	0.73	13.8108	0.73	11.1021	0.73	11.939681999999998	0.73	15.6379	0.73	15.535639999999999	0.73	16.208	0.73	16.6439	0.73	16.1616
0.731	8.44139	0.731	11.172	0.731	13.7769	0.731	11.1304	0.731	11.966116000000003	0.731	15.6686	0.731	15.4707	0.731	16.190557000000002	0.731	16.6887	0.731	16.2197
0.732	8.432113999999999	0.732	11.1152	0.732	13.8162	0.732	11.0713	0.732	11.9065	0.732	15.6628	0.732	15.4162	0.732	16.233016000000003	0.732	16.6961	0.732	16.2457
0.733	8.40593	0.733	11.115488000000003	0.733	13.8858	0.733	11.083981999999999	0.733	11.906481000000003	0.733	15.6975	0.733	15.414475999999999	0.733	16.254	0.733	16.705682000000003	0.733	16.1824
0.7340000000000001	8.38221	0.7340000000000001	11.0631	0.7340000000000001	13.901354999999999	0.7340000000000001	11.0468	0.7340000000000001	11.868181999999997	0.7340000000000001	15.7198	0.7340000000000001	15.3867	0.7340000000000001	16.3157	0.7340000000000001	16.724433999999995	0.7340000000000001	16.1379
0.735	8.36483	0.735	11.05	0.735	13.876	0.735	11.0586	0.735	11.7777	0.735	15.7231	0.735	15.2597	0.735	16.411839999999998	0.735	16.8071	0.735	16.0966
0.736	8.378183000000002	0.736	11.0117	0.736	13.7961	0.736	11.0801	0.736	11.8322	0.736	15.767226999999998	0.736	15.259583000000001	0.736	16.3797	0.736	16.902048999999998	0.736	16.143487999999998
0.737	8.33818	0.737	10.971848999999999	0.737	13.789	0.737	11.0533	0.737	11.837546999999999	0.737	15.727329000000001	0.737	15.2687	0.737	16.3851	0.737	16.9007	0.737	16.203107000000003
0.738	8.28513	0.738	10.906846999999999	0.738	13.8529	0.738	10.9804	0.738	11.8135	0.738	15.800222999999999	0.738	15.248995999999998	0.738	16.4221	0.738	16.9377	0.738	16.185563000000002
0.7390000000000001	8.27146	0.7390000000000001	10.916513000000002	0.7390000000000001	13.8666	0.7390000000000001	10.998116000000003	0.7390000000000001	11.7857	0.7390000000000001	15.7814	0.7390000000000001	15.2777	0.7390000000000001	16.379360000000002	0.7390000000000001	16.8968	0.7390000000000001	16.2081
0.74	8.29439	0.74	10.864334999999999	0.74	13.9193	0.74	10.972438999999998	0.74	11.837634999999999	0.74	15.8876	0.74	15.2133	0.74	16.3182	0.74	16.869726000000004	0.74	16.2313
0.741	8.278528000000001	0.741	10.804708000000002	0.741	13.876097000000001	0.741	10.950617000000001	0.741	11.8995	0.741	15.815125000000002	0.741	15.169243999999999	0.741	16.2597	0.741	16.8136	0.741	16.1556
0.742	8.28511	0.742	10.8099	0.742	13.858417999999999	0.742	10.908406000000001	0.742	11.897483999999999	0.742	15.743659000000001	0.742	15.265004999999999	0.742	16.2102	0.742	16.8115	0.742	16.2007
0.743	8.26243	0.743	10.804739000000001	0.743	13.911256000000002	0.743	10.889003000000002	0.743	11.9728	0.743	15.7071	0.743	15.276072999999998	0.743	16.231593999999998	0.743	16.7849	0.743	16.201
0.7440000000000001	8.263745000000002	0.7440000000000001	10.8188	0.7440000000000001	13.940871999999999	0.7440000000000001	10.844041000000002	0.7440000000000001	12.0045	0.7440000000000001	15.753082000000001	0.7440000000000001	15.333155000000001	0.7440000000000001	16.2231	0.7440000000000001	16.8461	0.7440000000000001	16.1677
0.745	8.227936999999999	0.745	10.811	0.745	13.937949999999999	0.745	10.8185	0.745	12.0072	0.745	15.7441	0.745	15.2988	0.745	16.2384	0.745	16.9126	0.745	16.057
0.746	8.22355	0.746	10.797546999999998	0.746	13.930956000000002	0.746	10.8064	0.746	11.933866000000002	0.746	15.7431	0.746	15.3127	0.746	16.2814	0.746	16.9735	0.746	16.126784999999998
0.747	8.20767	0.747	10.82	0.747	13.9182	0.747	10.7917	0.747	11.917632000000001	0.747	15.7487	0.747	15.2789	0.747	16.2552	0.747	16.929581000000002	0.747	16.1623
0.748	8.228363000000002	0.748	10.820179000000001	0.748	13.8207	0.748	10.797068999999999	0.748	11.9084	0.748	15.7315	0.748	15.3044	0.748	16.1923	0.748	16.9367	0.748	16.1411
0.7490000000000001	8.22167	0.7490000000000001	10.8357	0.7490000000000001	13.7305	0.7490000000000001	10.823491999999998	0.7490000000000001	11.894026000000002	0.7490000000000001	15.718852000000002	0.7490000000000001	15.3431	0.7490000000000001	16.1048	0.7490000000000001	16.909	0.7490000000000001	16.1803
0.7500001000000001	8.223754000000001	0.7500001000000001	10.8442	0.7500001000000001	13.7199	0.7500001000000001	10.8125	0.7500001000000001	11.9361	0.7500001000000001	15.687999999999999	0.7500001000000001	15.3389	0.7500001000000001	16.068697999999998	0.7500001000000001	16.917013999999998	0.7500001000000001	16.1813
0.7509999999999999	8.17237	0.7509999999999999	10.865991000000001	0.7509999999999999	13.681523000000002	0.7509999999999999	10.886821000000001	0.7509999999999999	11.9121	0.7509999999999999	15.6525	0.7509999999999999	15.408048999999998	0.7509999999999999	16.0466	0.7509999999999999	16.955706999999997	0.7509999999999999	16.2109
0.752	8.15241	0.752	10.843886000000001	0.752	13.665486999999999	0.752	10.9429	0.752	11.8584	0.752	15.7064	0.752	15.394526000000003	0.752	16.0471	0.752	17.048544999999994	0.752	16.199
0.753	8.20146	0.753	10.9168	0.753	13.5661	0.753	10.919179000000002	0.753	11.758726000000001	0.753	15.670548999999998	0.753	15.4377	0.753	16.081	0.753	17.050040000000003	0.753	16.1642
0.754	8.27914	0.754	10.9485	0.754	13.6434	0.754	10.887	0.754	11.7499	0.754	15.7316	0.754	15.4486	0.754	16.138748999999997	0.754	17.004338999999998	0.754	16.1381
0.7550001000000001	8.267005999999999	0.7550001000000001	10.9954	0.7550001000000001	13.644810999999999	0.7550001000000001	10.881989999999998	0.7550001000000001	11.6996	0.7550001000000001	15.7107	0.7550001000000001	15.374013000000001	0.7550001000000001	16.086971000000002	0.7550001000000001	17.0025	0.7550001000000001	16.0985
0.7559999999999999	8.2033	0.7559999999999999	10.9024	0.7559999999999999	13.6108	0.7559999999999999	10.8673	0.7559999999999999	11.6594	0.7559999999999999	15.662593000000001	0.7559999999999999	15.3596	0.7559999999999999	16.1583	0.7559999999999999	16.9944	0.7559999999999999	16.0261
0.757	8.18972	0.757	10.949622000000002	0.757	13.681327999999999	0.757	10.862756000000003	0.757	11.580528999999999	0.757	15.6386	0.757	15.3402	0.757	16.1795	0.757	16.9754	0.757	15.9618
0.758	8.16305	0.758	10.8965	0.758	13.663632999999999	0.758	10.8934	0.758	11.4629	0.758	15.6802	0.758	15.3407	0.758	16.110870000000002	0.758	16.985	0.758	15.9457
0.7590001000000001	8.11497	0.7590001000000001	10.867184000000002	0.7590001000000001	13.6226	0.7590001000000001	10.846653999999997	0.7590001000000001	11.455504000000001	0.7590001000000001	15.6181	0.7590001000000001	15.287223999999998	0.7590001000000001	16.0195	0.7590001000000001	17.0214	0.7590001000000001	15.9847
0.7600001000000001	8.13119	0.7600001000000001	10.912284000000001	0.7600001000000001	13.6427	0.7600001000000001	10.8561	0.7600001000000001	11.441233999999998	0.7600001000000001	15.6108	0.7600001000000001	15.2264	0.7600001000000001	15.9802	0.7600001000000001	16.997224999999997	0.7600001000000001	15.9403
0.7609999999999999	8.16333	0.7609999999999999	10.9445	0.7609999999999999	13.6439	0.7609999999999999	10.844616000000002	0.7609999999999999	11.4302	0.7609999999999999	15.592550999999998	0.7609999999999999	15.198	0.7609999999999999	15.921538999999997	0.7609999999999999	17.0226	0.7609999999999999	16.0235
0.762	8.21421	0.762	11.0857	0.762	13.6887	0.762	10.781108999999997	0.762	11.3964	0.762	15.5626	0.762	15.267002999999999	0.762	15.8742	0.762	17.0073	0.762	16.055688999999994
0.763	8.24528	0.763	11.117823999999999	0.763	13.6597	0.763	10.6912	0.763	11.355	0.763	15.570272999999998	0.763	15.216358999999999	0.763	15.866	0.763	17.023429999999998	0.763	16.0645
0.7640001000000001	8.308738000000002	0.7640001000000001	11.145589000000001	0.7640001000000001	13.7123	0.7640001000000001	10.642545000000002	0.7640001000000001	11.304495000000001	0.7640001000000001	15.607845000000001	0.7640001000000001	15.183122000000001	0.7640001000000001	15.8714	0.7640001000000001	17.097790000000003	0.7640001000000001	15.989640000000001
0.765	8.275504999999999	0.765	11.175592000000002	0.765	13.7399	0.765	10.688215000000001	0.765	11.2462	0.765	15.615182999999998	0.765	15.132048000000001	0.765	15.864982999999999	0.765	17.0647	0.765	16.002072000000002
0.7659999999999999	8.24591	0.7659999999999999	11.116565000000001	0.7659999999999999	13.693323999999997	0.7659999999999999	10.72	0.7659999999999999	11.2567	0.7659999999999999	15.600325000000002	0.7659999999999999	15.066085000000001	0.7659999999999999	15.958504999999999	0.7659999999999999	17.0223	0.7659999999999999	15.940425000000001
0.767	8.23884	0.767	11.0315	0.767	13.747936000000001	0.767	10.7424	0.767	11.305677000000001	0.767	15.5686	0.767	15.0446	0.767	15.9952	0.767	17.028418000000002	0.767	15.955853000000001
0.768	8.245593000000001	0.768	10.9991	0.768	13.6743	0.768	10.754343000000002	0.768	11.316693000000003	0.768	15.6492	0.768	15.0334	0.768	15.9766	0.768	17.0408	0.768	15.992736999999998
0.7690001000000001	8.29932	0.7690001000000001	10.952	0.7690001000000001	13.7447	0.7690001000000001	10.7186	0.7690001000000001	11.3312	0.7690001000000001	15.6357	0.7690001000000001	15.074281000000001	0.7690001000000001	15.8704	0.7690001000000001	17.072706999999998	0.7690001000000001	15.965609999999998
0.77	8.270033999999999	0.77	10.921396000000001	0.77	13.673169999999999	0.77	10.6806	0.77	11.230279000000001	0.77	15.564172999999998	0.77	15.118526000000001	0.77	15.8991	0.77	17.0782	0.77	15.8887
0.7709999999999999	8.29375	0.7709999999999999	10.892128999999999	0.7709999999999999	13.6236	0.7709999999999999	10.646101999999999	0.7709999999999999	11.253346000000002	0.7709999999999999	15.4613	0.7709999999999999	15.1636	0.7709999999999999	15.899996999999999	0.7709999999999999	17.0348	0.7709999999999999	15.851401000000005
0.772	8.23183	0.772	10.826975000000001	0.772	13.721366000000002	0.772	10.5759	0.772	11.271215999999999	0.772	15.498624999999999	0.772	15.209	0.772	15.92	0.772	17.007787999999998	0.772	15.838283000000002
0.773	8.23208	0.773	10.841795999999999	0.773	13.7187	0.773	10.5421	0.773	11.205484000000002	0.773	15.4581	0.773	15.1863	0.773	15.982206999999999	0.773	17.0173	0.773	15.7779
0.774	8.221029000000001	0.774	10.7626	0.774	13.7392	0.774	10.5828	0.774	11.1683	0.774	15.4655	0.774	15.205226999999999	0.774	15.9892	0.774	16.9999	0.774	15.7724
0.775	8.14051	0.775	10.7702	0.775	13.6478	0.775	10.5156	0.775	11.213557999999999	0.775	15.5325	0.775	15.162446000000005	0.775	16.071258999999998	0.775	17.0227	0.775	15.7401
0.7759999999999999	8.118628999999999	0.7759999999999999	10.75	0.7759999999999999	13.595725999999999	0.7759999999999999	10.481408000000002	0.7759999999999999	11.2494	0.7759999999999999	15.530533000000002	0.7759999999999999	15.211331999999999	0.7759999999999999	16.0622	0.7759999999999999	17.0271	0.7759999999999999	15.752085000000001
0.777	8.132230999999999	0.777	10.669266000000002	0.777	13.604985000000001	0.777	10.454562999999998	0.777	11.262834999999999	0.777	15.4448	0.777	15.1896	0.777	16.027143999999996	0.777	17.016579999999998	0.777	15.796486000000002
0.778	8.14961	0.778	10.678818999999999	0.778	13.618680000000001	0.778	10.4184	0.778	11.3285	0.778	15.440921000000001	0.778	15.2491	0.778	16.0122	0.778	17.015876000000002	0.778	15.8609
0.779	8.19267	0.779	10.744655000000002	0.779	13.7159	0.779	10.3831	0.779	11.35	0.779	15.4388	0.779	15.1812	0.779	16.0145	0.779	17.033586999999997	0.779	15.882136999999998
0.78	8.21512	0.78	10.648886999999998	0.78	13.707187999999999	0.78	10.344665000000003	0.78	11.360321000000003	0.78	15.436933000000002	0.78	15.196341999999998	0.78	16.0341	0.78	17.0683	0.78	15.836538999999998
0.7809999999999999	8.236826999999998	0.7809999999999999	10.6262	0.7809999999999999	13.6987	0.7809999999999999	10.3251	0.7809999999999999	11.332421999999998	0.7809999999999999	15.5351	0.7809999999999999	15.173822999999999	0.7809999999999999	16.001803999999996	0.7809999999999999	17.0559	0.7809999999999999	15.8774
0.782	8.21828	0.782	10.573627000000002	0.782	13.7119	0.782	10.3942	0.782	11.3679	0.782	15.554598999999998	0.782	15.1234	0.782	16.0042	0.782	17.0491	0.782	15.901107999999999
0.783	8.17126	0.783	10.458398000000003	0.783	13.680905000000001	0.783	10.3923	0.783	11.428488000000002	0.783	15.5641	0.783	15.105173999999998	0.783	16.0731	0.783	17.0587	0.783	15.945718999999999
0.784	8.1607	0.784	10.4278	0.784	13.6964	0.784	10.392007999999999	0.784	11.4791	0.784	15.6606	0.784	15.124681999999998	0.784	16.073	0.784	17.0749	0.784	15.898551000000001
0.785	8.096295999999999	0.785	10.4932	0.785	13.716802999999999	0.785	10.3999	0.785	11.383299000000001	0.785	15.7201	0.785	15.2109	0.785	15.972679000000001	0.785	17.0422	0.785	15.936437999999999
0.7859999999999999	8.10962	0.7859999999999999	10.482895000000001	0.7859999999999999	13.7249	0.7859999999999999	10.4129	0.7859999999999999	11.381133999999996	0.7859999999999999	15.5476	0.7859999999999999	15.2036	0.7859999999999999	16.0311	0.7859999999999999	17.0388	0.7859999999999999	15.945653999999998
0.787	8.10169	0.787	10.335007000000001	0.787	13.6333	0.787	10.410360999999998	0.787	11.4317	0.787	15.492271999999998	0.787	15.153101999999999	0.787	16.062255999999998	0.787	17.1246	0.787	15.9664
0.7879999999999999	8.123109000000001	0.7879999999999999	10.272	0.7879999999999999	13.638235000000002	0.7879999999999999	10.4513	0.7879999999999999	11.415356000000001	0.7879999999999999	15.508363000000001	0.7879999999999999	15.151013999999998	0.7879999999999999	16.0892	0.7879999999999999	17.0827	0.7879999999999999	15.9917
0.789	8.13587	0.789	10.2764	0.789	13.699212999999999	0.789	10.47	0.789	11.3868	0.789	15.548	0.789	15.1651	0.789	16.0773	0.789	17.1558	0.789	15.982
0.79	8.198684000000002	0.79	10.2569	0.79	13.7484	0.79	10.387751000000002	0.79	11.337019999999999	0.79	15.5523	0.79	15.161503999999999	0.79	16.0255	0.79	17.147092999999998	0.79	16.007493999999998
0.7909999999999999	8.15131	0.7909999999999999	10.2288	0.7909999999999999	13.6206	0.7909999999999999	10.305860999999998	0.7909999999999999	11.231454999999999	0.7909999999999999	15.518868999999999	0.7909999999999999	15.209476999999998	0.7909999999999999	16.0434	0.7909999999999999	17.103	0.7909999999999999	15.9863
0.792	8.17545	0.792	10.243798000000002	0.792	13.7059	0.792	10.265070999999999	0.792	11.209283000000001	0.792	15.536145999999999	0.792	15.0803	0.792	16.1144	0.792	17.068350000000002	0.792	16.012802999999998
0.7929999999999999	8.22126	0.7929999999999999	10.31	0.7929999999999999	13.6592	0.7929999999999999	10.2344	0.7929999999999999	11.181	0.7929999999999999	15.496327999999998	0.7929999999999999	15.112544999999999	0.7929999999999999	16.145048999999997	0.7929999999999999	17.0932	0.7929999999999999	15.9736
0.794	8.2571	0.794	10.368459999999999	0.794	13.5974	0.794	10.2012	0.794	11.100209000000001	0.794	15.4942	0.794	15.1066	0.794	16.1033	0.794	17.1778	0.794	15.9014
0.795	8.23226	0.795	10.383830999999999	0.795	13.585151000000002	0.795	10.1765	0.795	11.102708999999999	0.795	15.4913	0.795	15.171194999999999	0.795	16.0868	0.795	17.205988999999995	0.795	15.957796999999998
0.796	8.18135	0.796	10.438510999999998	0.796	13.534403999999999	0.796	10.148223999999999	0.796	11.0426	0.796	15.4555	0.796	15.133627999999998	0.796	16.0533	0.796	17.2626	0.796	15.9603
0.797	8.15601	0.797	10.4015	0.797	13.4774	0.797	10.132700999999999	0.797	11.036663999999998	0.797	15.396546999999998	0.797	15.0246	0.797	16.042248999999998	0.797	17.290816000000003	0.797	15.944669000000001
0.7979999999999999	8.07956	0.7979999999999999	10.4152	0.7979999999999999	13.500810000000001	0.7979999999999999	10.0856	0.7979999999999999	10.9471	0.7979999999999999	15.479016999999999	0.7979999999999999	14.9224	0.7979999999999999	15.9938	0.7979999999999999	17.271395000000002	0.7979999999999999	15.9737
0.799	8.07409	0.799	10.3441	0.799	13.5679	0.799	10.087264000000001	0.799	10.9277	0.799	15.426127000000001	0.799	14.877196999999999	0.799	16.0357	0.799	17.277686999999993	0.799	16.0329
0.8	8.09439	0.8	10.3634	0.8	13.6498	0.8	10.119860000000001	0.8	10.9177	0.8	15.409417999999999	0.8	14.9648	0.8	16.030264000000003	0.8	17.3119	0.8	16.0038
0.801	8.05038	0.801	10.339773999999998	0.801	13.785506000000002	0.801	10.1228	0.801	10.894601000000002	0.801	15.4163	0.801	15.100731999999999	0.801	16.095746000000002	0.801	17.338973999999997	0.801	16.0874
0.802	8.08956	0.802	10.3763	0.802	13.81	0.802	10.1083	0.802	10.956786000000001	0.802	15.3193	0.802	15.1406	0.802	16.1513	0.802	17.3724	0.802	16.0972
0.8029999999999999	8.07472	0.8029999999999999	10.392109000000001	0.8029999999999999	13.809638000000001	0.8029999999999999	10.052504999999998	0.8029999999999999	10.9791	0.8029999999999999	15.2871	0.8029999999999999	15.1806	0.8029999999999999	16.1367	0.8029999999999999	17.380343999999997	0.8029999999999999	16.1079
0.804	8.08046	0.804	10.3628	0.804	13.765666000000001	0.804	9.98909	0.804	11.006134999999999	0.804	15.2796	0.804	15.112438999999998	0.804	16.1607	0.804	17.4727	0.804	16.1025
0.805	8.06966	0.805	10.2925	0.805	13.801319999999999	0.805	10.030996000000002	0.805	11.042641000000001	0.805	15.183599999999998	0.805	15.0819	0.805	16.138723999999996	0.805	17.4943	0.805	16.1052
0.806	8.22777	0.806	10.3051	0.806	13.833865000000001	0.806	10.0371	0.806	11.008923000000001	0.806	15.1692	0.806	15.091171000000001	0.806	16.1163	0.806	17.494276999999997	0.806	16.1679
0.807	8.27277	0.807	10.2569	0.807	13.836233999999997	0.807	9.99985	0.807	10.976764000000001	0.807	15.1314	0.807	15.0646	0.807	16.1884	0.807	17.4782	0.807	16.1253
0.8079999999999999	8.28088	0.8079999999999999	10.2586	0.8079999999999999	13.8284	0.8079999999999999	10.0286	0.8079999999999999	10.9724	0.8079999999999999	15.136071000000001	0.8079999999999999	15.0349	0.8079999999999999	16.144983999999997	0.8079999999999999	17.49	0.8079999999999999	16.0893
0.809	8.27226	0.809	10.2048	0.809	13.9088	0.809	10.048	0.809	10.943883999999999	0.809	15.219531000000002	0.809	15.028151999999999	0.809	16.0838	0.809	17.500226000000005	0.809	16.0812
0.81	8.250815999999999	0.81	10.1797	0.81	13.938571000000001	0.81	9.98002	0.81	10.873681999999999	0.81	15.253490000000001	0.81	15.077353999999998	0.81	16.171089000000002	0.81	17.5192	0.81	16.0328
0.8109999999999999	8.25728	0.8109999999999999	10.2106	0.8109999999999999	13.976356000000001	0.8109999999999999	9.99631	0.8109999999999999	10.7728	0.8109999999999999	15.2582	0.8109999999999999	15.0857	0.8109999999999999	16.091063000000002	0.8109999999999999	17.5041	0.8109999999999999	16.0472
0.812	8.24773	0.812	10.2564	0.812	13.9849	0.812	9.97702	0.812	10.725408000000002	0.812	15.3191	0.812	15.0653	0.812	16.0116	0.812	17.5577	0.812	16.0151
0.813	8.26796	0.813	10.258	0.813	13.986035999999999	0.813	9.91564	0.813	10.707366000000004	0.813	15.365903000000001	0.813	15.1144	0.813	15.987	0.813	17.5369	0.813	15.908329000000002
0.8140000000000001	8.25809	0.8140000000000001	10.2436	0.8140000000000001	13.93	0.8140000000000001	9.944524999999999	0.8140000000000001	10.644616000000003	0.8140000000000001	15.3435	0.8140000000000001	15.111686000000002	0.8140000000000001	16.063616000000003	0.8140000000000001	17.5175	0.8140000000000001	15.947591000000001
0.815	8.305430000000001	0.815	10.239963999999999	0.815	13.9281	0.815	9.97714	0.815	10.579190999999998	0.815	15.280237000000001	0.815	15.1512	0.815	16.125669000000002	0.815	17.5264	0.815	15.9541
0.816	8.341168999999999	0.816	10.1324	0.816	13.956382000000001	0.816	10.0329	0.816	10.543016000000001	0.816	15.2969	0.816	15.1672	0.816	16.1156	0.816	17.4523	0.816	15.959
0.8170000000000001	8.274994000000001	0.8170000000000001	10.0723	0.8170000000000001	14.040758999999998	0.8170000000000001	10.036591999999999	0.8170000000000001	10.544830999999999	0.8170000000000001	15.287	0.8170000000000001	15.148311000000001	0.8170000000000001	16.1533	0.8170000000000001	17.4355	0.8170000000000001	15.930983999999999
0.818	8.275318000000002	0.818	10.0629	0.818	14.063276000000002	0.818	9.998223000000001	0.818	10.508886999999998	0.818	15.273060000000001	0.818	15.085135999999999	0.818	16.0701	0.818	17.427781999999997	0.818	15.950296999999997
0.819	8.286290000000001	0.819	10.0199	0.819	14.0812	0.819	9.95291	0.819	10.519	0.819	15.2806	0.819	15.0739	0.819	16.1106	0.819	17.3326	0.819	15.914463999999999
0.82	8.30202	0.82	10.0893	0.82	14.0518	0.82	9.90312	0.82	10.4818	0.82	15.2857	0.82	15.050132000000001	0.82	16.1603	0.82	17.305056999999998	0.82	15.8844
0.821	8.343156999999998	0.821	10.1351	0.821	14.0553	0.821	9.87042	0.821	10.4934	0.821	15.257050999999999	0.821	15.0931	0.821	16.175	0.821	17.2831	0.821	15.872630000000001
0.8220000000000001	8.32229	0.8220000000000001	10.1014	0.8220000000000001	14.0419	0.8220000000000001	9.893927999999999	0.8220000000000001	10.487745000000002	0.8220000000000001	15.2289	0.8220000000000001	15.027651000000002	0.8220000000000001	16.1182	0.8220000000000001	17.306758000000002	0.8220000000000001	15.872415000000002
0.823	8.366113000000002	0.823	10.175673999999999	0.823	14.003071000000002	0.823	9.88091	0.823	10.518	0.823	15.184753999999998	0.823	15.012	0.823	16.0901	0.823	17.3092	0.823	15.970234000000001
0.824	8.32451	0.824	10.1956	0.824	13.946126000000001	0.824	9.86421	0.824	10.470706999999999	0.824	15.2634	0.824	15.0777	0.824	16.0626	0.824	17.2425	0.824	16.0278
0.825	8.373486999999999	0.825	10.2527	0.825	13.9451	0.825	9.84793	0.825	10.4239	0.825	15.314779999999999	0.825	15.062335000000001	0.825	16.1238	0.825	17.250738999999996	0.825	16.0418
0.826	8.376719000000001	0.826	10.240594000000002	0.826	13.9584	0.826	9.813811999999999	0.826	10.393194999999999	0.826	15.315700000000001	0.826	15.074746999999999	0.826	16.1771	0.826	17.215	0.826	16.025
0.8270000000000001	8.4399	0.8270000000000001	10.1392	0.8270000000000001	13.879558000000001	0.8270000000000001	9.86315	0.8270000000000001	10.352450999999999	0.8270000000000001	15.3424	0.8270000000000001	15.067596000000002	0.8270000000000001	16.2071	0.8270000000000001	17.2137	0.8270000000000001	15.985259999999998
0.828	8.47387	0.828	10.1077	0.828	13.8973	0.828	9.799	0.828	10.388570999999999	0.828	15.3437	0.828	15.0745	0.828	16.137811000000003	0.828	17.1928	0.828	15.9251
0.829	8.52191	0.829	10.0703	0.829	13.904518999999995	0.829	9.69829	0.829	10.3938	0.829	15.406588000000001	0.829	15.068818000000002	0.829	16.1744	0.829	17.194	0.829	15.9048
0.83	8.52212	0.83	10.0065	0.83	13.937636999999999	0.83	9.67808	0.83	10.416841999999999	0.83	15.4106	0.83	15.098294000000001	0.83	16.1555	0.83	17.182810000000003	0.83	15.882905000000001
0.831	8.55598	0.831	9.94929	0.831	13.983	0.831	9.66613	0.831	10.346029000000001	0.831	15.346646000000002	0.831	15.1195	0.831	16.1106	0.831	17.1635	0.831	15.999801000000001
0.8320000000000001	8.512558000000002	0.8320000000000001	9.94788	0.8320000000000001	13.855046999999999	0.8320000000000001	9.6772	0.8320000000000001	10.279096000000001	0.8320000000000001	15.352879999999999	0.8320000000000001	15.185186999999999	0.8320000000000001	16.107578000000004	0.8320000000000001	17.1314	0.8320000000000001	16.032
0.833	8.537386999999999	0.833	9.94285	0.833	13.8307	0.833	9.67933	0.833	10.2026	0.833	15.377633999999997	0.833	15.237746000000001	0.833	16.1154	0.833	17.151031000000003	0.833	16.0751
0.834	8.592113999999999	0.834	9.97624	0.834	13.8755	0.834	9.64539	0.834	10.2351	0.834	15.467082999999999	0.834	15.2909	0.834	16.1502	0.834	17.1346	0.834	16.013323999999997
0.835	8.663877000000001	0.835	9.93271	0.835	13.778372000000001	0.835	9.59804	0.835	10.2792	0.835	15.4842	0.835	15.2689	0.835	16.070610000000002	0.835	17.1346	0.835	15.9483
0.836	8.62367	0.836	9.92133	0.836	13.765383999999997	0.836	9.571026999999999	0.836	10.332476000000002	0.836	15.5156	0.836	15.2024	0.836	15.9512	0.836	17.1429	0.836	15.9643
0.8370000000000001	8.61237	0.8370000000000001	9.99231	0.8370000000000001	13.8366	0.8370000000000001	9.60919	0.8370000000000001	10.3757	0.8370000000000001	15.543	0.8370000000000001	15.257100999999999	0.8370000000000001	15.901544000000001	0.8370000000000001	17.1259	0.8370000000000001	15.9432
0.838	8.602915000000001	0.838	9.98334	0.838	13.8209	0.838	9.62009	0.838	10.335994000000001	0.838	15.552883999999999	0.838	15.308714000000002	0.838	15.9512	0.838	17.166448000000003	0.838	15.9358
0.8390000000000001	8.606891999999998	0.8390000000000001	9.88387	0.8390000000000001	13.8176	0.8390000000000001	9.63526	0.8390000000000001	10.314165000000003	0.8390000000000001	15.5287	0.8390000000000001	15.285063000000001	0.8390000000000001	15.9552	0.8390000000000001	17.1877	0.8390000000000001	15.9434
0.84	8.61612	0.84	9.86374	0.84	13.842	0.84	9.63741	0.84	10.287892999999999	0.84	15.4519	0.84	15.273	0.84	15.970770000000002	0.84	17.2125	0.84	15.9884
0.841	8.652873999999999	0.841	9.911750999999999	0.841	13.952663000000001	0.841	9.7036	0.841	10.2314	0.841	15.4564	0.841	15.3121	0.841	16.0297	0.841	17.2245	0.841	16.0355
0.842	8.71968	0.842	9.907	0.842	13.9963	0.842	9.649636000000001	0.842	10.2093	0.842	15.455313999999998	0.842	15.300111999999999	0.842	15.9022	0.842	17.1958	0.842	16.0605
0.843	8.7403	0.843	9.87682	0.843	14.077441000000002	0.843	9.67126	0.843	10.1414	0.843	15.3586	0.843	15.2967	0.843	15.984274000000001	0.843	17.142386000000005	0.843	16.1018
0.8440000000000001	8.67272	0.8440000000000001	9.85249	0.8440000000000001	14.0591	0.8440000000000001	9.66337	0.8440000000000001	10.1615	0.8440000000000001	15.430511999999998	0.8440000000000001	15.323790000000002	0.8440000000000001	15.961145000000002	0.8440000000000001	17.191110000000002	0.8440000000000001	16.0719
0.845	8.67634	0.845	9.87315	0.845	14.0574	0.845	9.69865	0.845	10.1794	0.845	15.4719	0.845	15.3779	0.845	15.991826999999999	0.845	17.1911	0.845	16.0747
0.846	8.76984	0.846	9.87332	0.846	13.9988	0.846	9.72175	0.846	10.209862999999999	0.846	15.462033000000002	0.846	15.367540000000002	0.846	15.982610000000001	0.846	17.1206	0.846	15.998768000000002
0.847	8.90701	0.847	9.90606	0.847	13.892638999999999	0.847	9.677375999999999	0.847	10.1979	0.847	15.465292999999999	0.847	15.2863	0.847	15.9632	0.847	17.057906000000006	0.847	16.0429
0.848	8.93223	0.848	9.87608	0.848	13.9051	0.848	9.678913999999999	0.848	10.2035	0.848	15.4862	0.848	15.259903999999999	0.848	15.984255999999998	0.848	17.028741000000004	0.848	15.9883
0.8490000000000001	8.933693000000002	0.8490000000000001	9.79739	0.8490000000000001	13.874481000000001	0.8490000000000001	9.659856999999999	0.8490000000000001	10.180477000000002	0.8490000000000001	15.529751999999998	0.8490000000000001	15.2883	0.8490000000000001	15.9856	0.8490000000000001	16.993630000000003	0.8490000000000001	15.9516
0.85	9.02668	0.85	9.83383	0.85	13.898811000000002	0.85	9.73407	0.85	10.2386	0.85	15.5572	0.85	15.2782	0.85	15.9299	0.85	17.032308999999998	0.85	15.996383000000002
0.851	9.06532	0.851	9.83381	0.851	13.938155000000002	0.851	9.715302999999999	0.851	10.2426	0.851	15.587	0.851	15.3149	0.851	15.925816000000001	0.851	17.107874000000002	0.851	16.081483000000002
0.852	9.08168	0.852	9.8431	0.852	13.9374	0.852	9.63167	0.852	10.2634	0.852	15.630173999999998	0.852	15.336341000000001	0.852	15.913357999999999	0.852	17.154023999999996	0.852	16.0995
0.853	9.09057	0.853	9.83993	0.853	13.864431000000002	0.853	9.57531	0.853	10.2355	0.853	15.6089	0.853	15.223178999999998	0.853	15.9133	0.853	17.188418000000002	0.853	16.1126
0.8540000000000001	9.15493	0.8540000000000001	9.76359	0.8540000000000001	13.839	0.8540000000000001	9.54897	0.8540000000000001	10.2236	0.8540000000000001	15.6609	0.8540000000000001	15.184329000000002	0.8540000000000001	15.908990000000001	0.8540000000000001	17.1519	0.8540000000000001	16.0473
0.855	9.11927	0.855	9.69991	0.855	13.719826000000001	0.855	9.52726	0.855	10.1567	0.855	15.6121	0.855	15.255181999999998	0.855	15.9297	0.855	17.159869999999998	0.855	16.074526000000002
0.856	9.10364	0.856	9.67567	0.856	13.6531	0.856	9.50104	0.856	10.120816999999999	0.856	15.6227	0.856	15.256673000000001	0.856	15.878623999999999	0.856	17.1302	0.856	16.0642
0.857	9.06502	0.857	9.68266	0.857	13.670791000000001	0.857	9.41739	0.857	10.013	0.857	15.640038999999998	0.857	15.2042	0.857	15.968018999999998	0.857	17.1602	0.857	16.154322999999998
0.858	9.03194	0.858	9.6815	0.858	13.707	0.858	9.40423	0.858	9.98075	0.858	15.6895	0.858	15.192018000000001	0.858	16.016455999999998	0.858	17.1958	0.858	16.226468999999998
0.8590000000000001	9.01903	0.8590000000000001	9.677	0.8590000000000001	13.7654	0.8590000000000001	9.39222	0.8590000000000001	10.015879000000002	0.8590000000000001	15.691598999999998	0.8590000000000001	15.1834	0.8590000000000001	16.016018000000003	0.8590000000000001	17.1593	0.8590000000000001	16.305
0.86	9.05258	0.86	9.633815999999998	0.86	13.745868999999999	0.86	9.4307	0.86	9.995235000000001	0.86	15.754802000000002	0.86	15.1259	0.86	16.0776	0.86	17.145026999999995	0.86	16.3358
0.861	9.07373	0.861	9.67523	0.861	13.715751000000001	0.861	9.40158	0.861	9.99365	0.861	15.758223999999998	0.861	15.1558	0.861	16.067646999999997	0.861	17.0327	0.861	16.373551000000003
0.862	9.13391	0.862	9.69322	0.862	13.699526000000002	0.862	9.38091	0.862	9.99344	0.862	15.8201	0.862	15.118647999999999	0.862	16.0497	0.862	17.0151	0.862	16.3344
0.863	9.21288	0.863	9.71379	0.863	13.723233999999994	0.863	9.37072	0.863	9.94154	0.863	15.8404	0.863	15.1127	0.863	16.064	0.863	16.907342999999997	0.863	16.238841999999998
0.8640000000000001	9.20707	0.8640000000000001	9.68254	0.8640000000000001	13.7219	0.8640000000000001	9.29432	0.8640000000000001	9.89272	0.8640000000000001	15.818957000000001	0.8640000000000001	15.042968000000002	0.8640000000000001	16.057	0.8640000000000001	16.8982	0.8640000000000001	16.2155
0.865	9.166170000000001	0.865	9.69098	0.865	13.7729	0.865	9.24292	0.865	9.785025000000001	0.865	15.8341	0.865	15.0837	0.865	16.0405	0.865	16.8055	0.865	16.178437000000002
0.866	9.182894000000001	0.866	9.702865000000001	0.866	13.820946000000005	0.866	9.25007	0.866	9.75281	0.866	15.7555	0.866	15.1068	0.866	16.037678999999997	0.866	16.8032	0.866	16.2767
0.867	9.21329	0.867	9.724526000000001	0.867	13.790871999999998	0.867	9.25606	0.867	9.74803	0.867	15.709569000000002	0.867	15.0756	0.867	16.0911	0.867	16.7267	0.867	16.2618
0.868	9.296181999999998	0.868	9.65808	0.868	13.845	0.868	9.23899	0.868	9.736306999999998	0.868	15.759393999999997	0.868	15.107505000000002	0.868	16.0686	0.868	16.745653000000004	0.868	16.1014
0.8690000000000001	9.32638	0.8690000000000001	9.60923	0.8690000000000001	13.8234	0.8690000000000001	9.22184	0.8690000000000001	9.77055	0.8690000000000001	15.7545	0.8690000000000001	15.186653000000002	0.8690000000000001	15.972008999999998	0.8690000000000001	16.7135	0.8690000000000001	16.2019
0.87	9.47949	0.87	9.62796	0.87	13.8584	0.87	9.21867	0.87	9.72811	0.87	15.815764999999999	0.87	15.249585000000002	0.87	15.945257999999999	0.87	16.752813000000003	0.87	16.1268
0.871	9.54481	0.871	9.6516	0.871	13.853352000000001	0.871	9.2414	0.871	9.63664	0.871	15.935646000000002	0.871	15.1843	0.871	16.0267	0.871	16.733828000000003	0.871	16.0859
0.872	9.555228999999999	0.872	9.64657	0.872	13.850180000000002	0.872	9.25972	0.872	9.60902	0.872	15.901765000000001	0.872	15.1412	0.872	15.9789	0.872	16.7326	0.872	16.1927
0.873	9.54961	0.873	9.65979	0.873	13.897	0.873	9.23882	0.873	9.57131	0.873	15.952120999999998	0.873	15.0953	0.873	15.936748000000001	0.873	16.7081	0.873	16.2592
0.8740000000000001	9.56274	0.8740000000000001	9.581036000000001	0.8740000000000001	13.906683000000001	0.8740000000000001	9.23489	0.8740000000000001	9.57221	0.8740000000000001	15.932993999999997	0.8740000000000001	15.141346000000002	0.8740000000000001	15.971649000000001	0.8740000000000001	16.6288	0.8740000000000001	16.217
0.8750001000000001	9.62375	0.8750001000000001	9.55198	0.8750001000000001	13.992427999999999	0.8750001000000001	9.18778	0.8750001000000001	9.56971	0.8750001000000001	15.9046	0.8750001000000001	15.152422000000001	0.8750001000000001	16.036	0.8750001000000001	16.6634	0.8750001000000001	16.1915
0.8759999999999999	9.65532	0.8759999999999999	9.53919	0.8759999999999999	13.9966	0.8759999999999999	9.186145999999999	0.8759999999999999	9.62665	0.8759999999999999	15.8777	0.8759999999999999	15.1354	0.8759999999999999	15.9088	0.8759999999999999	16.613311000000003	0.8759999999999999	16.221
0.877	9.72892	0.877	9.5172	0.877	13.949254999999997	0.877	9.16016	0.877	9.63337	0.877	15.831	0.877	15.1529	0.877	15.801898000000001	0.877	16.591048999999998	0.877	16.2798
0.878	9.77134	0.878	9.54707	0.878	13.877896999999999	0.878	9.13221	0.878	9.6126	0.878	15.790006000000002	0.878	15.196158000000002	0.878	15.8034	0.878	16.561028999999998	0.878	16.2492
0.8790001000000001	9.79809	0.8790001000000001	9.56185	0.8790001000000001	13.8766	0.8790001000000001	9.130778000000001	0.8790001000000001	9.63139	0.8790001000000001	15.781308000000001	0.8790001000000001	15.2045	0.8790001000000001	15.809	0.8790001000000001	16.623	0.8790001000000001	16.3455
0.8800001000000001	9.83299	0.8800001000000001	9.48211	0.8800001000000001	13.861450000000001	0.8800001000000001	9.100143000000001	0.8800001000000001	9.66422	0.8800001000000001	15.7542	0.8800001000000001	15.3543	0.8800001000000001	15.767036999999998	0.8800001000000001	16.6513	0.8800001000000001	16.3158
0.8809999999999999	9.943062000000001	0.8809999999999999	9.50271	0.8809999999999999	13.888	0.8809999999999999	9.11197	0.8809999999999999	9.63246	0.8809999999999999	15.748154000000001	0.8809999999999999	15.4055	0.8809999999999999	15.739538999999997	0.8809999999999999	16.684110999999998	0.8809999999999999	16.3303
0.882	9.97846	0.882	9.54349	0.882	13.889946000000002	0.882	9.02566	0.882	9.57943	0.882	15.678073999999999	0.882	15.3946	0.882	15.7484	0.882	16.6802	0.882	16.297196000000007
0.883	10.071718999999998	0.883	9.568121000000001	0.883	13.827903999999997	0.883	8.95928	0.883	9.5523	0.883	15.640758999999996	0.883	15.3256	0.883	15.73	0.883	16.6851	0.883	16.332911000000003
0.8840001000000001	10.1315	0.8840001000000001	9.57661	0.8840001000000001	13.789157000000001	0.8840001000000001	8.91116	0.8840001000000001	9.57044	0.8840001000000001	15.6675	0.8840001000000001	15.406008999999997	0.8840001000000001	15.735803999999998	0.8840001000000001	16.7687	0.8840001000000001	16.2878
0.8850001000000001	10.175	0.8850001000000001	9.61675	0.8850001000000001	13.747297999999999	0.8850001000000001	8.925049999999999	0.8850001000000001	9.54417	0.8850001000000001	15.5859	0.8850001000000001	15.446356999999999	0.8850001000000001	15.7199	0.8850001000000001	16.7768	0.8850001000000001	16.2943
0.8859999999999999	10.178294000000001	0.8859999999999999	9.66555	0.8859999999999999	13.7196	0.8859999999999999	8.90742	0.8859999999999999	9.56147	0.8859999999999999	15.570986999999999	0.8859999999999999	15.413361000000002	0.8859999999999999	15.828155000000002	0.8859999999999999	16.7757	0.8859999999999999	16.3109
0.887	10.215338000000001	0.887	9.65331	0.887	13.764766000000002	0.887	8.80452	0.887	9.56493	0.887	15.5181	0.887	15.436741000000005	0.887	15.9327	0.887	16.700808999999996	0.887	16.297393999999997
0.8880001000000001	10.197324000000002	0.8880001000000001	9.61413	0.8880001000000001	13.711038999999998	0.8880001000000001	8.8035	0.8880001000000001	9.62307	0.8880001000000001	15.5512	0.8880001000000001	15.3373	0.8880001000000001	15.9518	0.8880001000000001	16.721	0.8880001000000001	16.2877
0.8890001000000001	10.247573000000001	0.8890001000000001	9.59177	0.8890001000000001	13.771918999999999	0.8890001000000001	8.791141999999999	0.8890001000000001	9.59905	0.8890001000000001	15.500221999999999	0.8890001000000001	15.4682	0.8890001000000001	16.0495	0.8890001000000001	16.6983	0.8890001000000001	16.307018999999997
0.89	10.2653	0.89	9.56662	0.89	13.777426000000002	0.89	8.80535	0.89	9.52727	0.89	15.4611	0.89	15.513196000000002	0.89	15.9683	0.89	16.6642	0.89	16.3301
0.8909999999999999	10.323985999999998	0.8909999999999999	9.53265	0.8909999999999999	13.756008999999999	0.8909999999999999	8.76755	0.8909999999999999	9.57997	0.8909999999999999	15.4174	0.8909999999999999	15.5252	0.8909999999999999	15.9189	0.8909999999999999	16.5977	0.8909999999999999	16.3469
0.892	10.3633	0.892	9.517434999999999	0.892	13.845545999999999	0.892	8.74756	0.892	9.564369000000001	0.892	15.4501	0.892	15.5561	0.892	15.914558000000001	0.892	16.5852	0.892	16.348
0.8930001000000001	10.3862	0.8930001000000001	9.48445	0.8930001000000001	13.9021	0.8930001000000001	8.71202	0.8930001000000001	9.51723	0.8930001000000001	15.3317	0.8930001000000001	15.5207	0.8930001000000001	15.914432999999999	0.8930001000000001	16.650118000000006	0.8930001000000001	16.420243000000003
0.8940001000000001	10.337430999999999	0.8940001000000001	9.43359	0.8940001000000001	13.882709999999998	0.8940001000000001	8.70943	0.8940001000000001	9.46297	0.8940001000000001	15.3577	0.8940001000000001	15.432321000000002	0.8940001000000001	15.9108	0.8940001000000001	16.6336	0.8940001000000001	16.434113999999994
0.895	10.3538	0.895	9.382430000000001	0.895	13.8065	0.895	8.70539	0.895	9.42156	0.895	15.386325999999999	0.895	15.4242	0.895	15.847078999999999	0.895	16.5394	0.895	16.464865000000003
0.8959999999999999	10.369057999999999	0.8959999999999999	9.28821	0.8959999999999999	13.833127999999999	0.8959999999999999	8.68489	0.8959999999999999	9.44046	0.8959999999999999	15.495809000000001	0.8959999999999999	15.4019	0.8959999999999999	15.8201	0.8959999999999999	16.5476	0.8959999999999999	16.426
0.897	10.3966	0.897	9.20722	0.897	13.8559	0.897	8.771	0.897	9.42778	0.897	15.6038	0.897	15.3974	0.897	15.7385	0.897	16.6263	0.897	16.4302
0.898	10.383541999999998	0.898	9.28102	0.898	13.7795	0.898	8.78556	0.898	9.42383	0.898	15.6631	0.898	15.3569	0.898	15.744	0.898	16.6342	0.898	16.367
0.899	10.3913	0.899	9.24701	0.899	13.721205999999999	0.899	8.76116	0.899	9.39836	0.899	15.698993999999999	0.899	15.3825	0.899	15.763976999999997	0.899	16.700900999999998	0.899	16.2771
0.9	10.395181999999998	0.9	9.26574	0.9	13.587413999999999	0.9	8.76816	0.9	9.40061	0.9	15.7744	0.9	15.439341999999998	0.9	15.807741000000002	0.9	16.645023999999996	0.9	16.2681
0.9009999999999999	10.417062999999999	0.9009999999999999	9.200441999999999	0.9009999999999999	13.505500999999999	0.9009999999999999	8.736289000000001	0.9009999999999999	9.40022	0.9009999999999999	15.725631000000002	0.9009999999999999	15.439723999999998	0.9009999999999999	15.851	0.9009999999999999	16.613153000000004	0.9009999999999999	16.227915000000003
0.902	10.413589000000002	0.902	9.17535	0.902	13.514731000000001	0.902	8.75779	0.902	9.43146	0.902	15.6808	0.902	15.397639999999999	0.902	15.8153	0.902	16.6527	0.902	16.187186000000004
0.903	10.423777000000001	0.903	9.28405	0.903	13.549	0.903	8.70084	0.903	9.46069	0.903	15.690518999999998	0.903	15.281098999999998	0.903	15.8167	0.903	16.570189999999997	0.903	16.1778
0.904	10.4751	0.904	9.298157999999999	0.904	13.510800999999999	0.904	8.70399	0.904	9.47736	0.904	15.672700000000003	0.904	15.172243000000002	0.904	15.851082000000002	0.904	16.5579	0.904	16.1966
0.905	10.497217000000001	0.905	9.255466999999998	0.905	13.495007999999999	0.905	8.71861	0.905	9.46091	0.905	15.66	0.905	15.1859	0.905	15.792	0.905	16.5994	0.905	16.2766
0.9059999999999999	10.529	0.9059999999999999	9.27843	0.9059999999999999	13.460348999999997	0.9059999999999999	8.67852	0.9059999999999999	9.48364	0.9059999999999999	15.7384	0.9059999999999999	15.1814	0.9059999999999999	15.821110000000001	0.9059999999999999	16.502615000000006	0.9059999999999999	16.2413
0.907	10.613823999999997	0.907	9.28768	0.907	13.529613000000001	0.907	8.65372	0.907	9.450943000000002	0.907	15.7063	0.907	15.2121	0.907	15.844214000000001	0.907	16.4538	0.907	16.268724000000002
0.908	10.6301	0.908	9.24292	0.908	13.4965	0.908	8.64859	0.908	9.45005	0.908	15.644708000000001	0.908	15.3322	0.908	15.841035999999999	0.908	16.4383	0.908	16.3072
0.909	10.6355	0.909	9.22855	0.909	13.548233999999999	0.909	8.656306999999998	0.909	9.45168	0.909	15.668584000000001	0.909	15.3414	0.909	15.835709999999999	0.909	16.4004	0.909	16.2718
0.91	10.7186	0.91	9.22626	0.91	13.5586	0.91	8.699245999999999	0.91	9.533783999999999	0.91	15.655171000000001	0.91	15.366527999999999	0.91	15.863601000000001	0.91	16.4176	0.91	16.2678
0.911	10.8411	0.911	9.347434999999999	0.911	13.560516000000003	0.911	8.710144000000001	0.911	9.47119	0.911	15.725733999999997	0.911	15.3606	0.911	15.902901000000005	0.911	16.468493000000002	0.911	16.2672
0.912	10.986419000000001	0.912	9.34592	0.912	13.5033	0.912	8.73798	0.912	9.423065000000001	0.912	15.7409	0.912	15.401423000000001	0.912	15.910156000000002	0.912	16.457883000000002	0.912	16.282099000000002
0.9129999999999999	11.1454	0.9129999999999999	9.38914	0.9129999999999999	13.5387	0.9129999999999999	8.709404000000001	0.9129999999999999	9.40989	0.9129999999999999	15.7927	0.9129999999999999	15.425260999999999	0.9129999999999999	15.9723	0.9129999999999999	16.500987000000002	0.9129999999999999	16.3281
0.914	11.174723999999998	0.914	9.46319	0.914	13.5223	0.914	8.71028	0.914	9.35105	0.914	15.810908999999999	0.914	15.454039999999999	0.914	15.9466	0.914	16.4984	0.914	16.353189999999998
0.915	11.228838000000001	0.915	9.516668000000001	0.915	13.407	0.915	8.77783	0.915	9.3772	0.915	15.753761999999998	0.915	15.499206000000001	0.915	15.932459000000001	0.915	16.5019	0.915	16.356056000000002
0.916	11.2414	0.916	9.57766	0.916	13.411008999999998	0.916	8.81597	0.916	9.383934000000002	0.916	15.8057	0.916	15.543016000000001	0.916	15.920304999999999	0.916	16.4427	0.916	16.431
0.917	11.265391000000003	0.917	9.63438	0.917	13.409	0.917	8.77572	0.917	9.38876	0.917	15.780750999999999	0.917	15.524671999999999	0.917	15.887931999999998	0.917	16.435191999999997	0.917	16.4223
0.9179999999999999	11.3561	0.9179999999999999	9.63578	0.9179999999999999	13.359341999999998	0.9179999999999999	8.76707	0.9179999999999999	9.42383	0.9179999999999999	15.7032	0.9179999999999999	15.4752	0.9179999999999999	15.842350999999999	0.9179999999999999	16.471881000000003	0.9179999999999999	16.4097
0.919	11.433451999999999	0.919	9.603453000000002	0.919	13.3544	0.919	8.808819999999999	0.919	9.408864999999999	0.919	15.6649	0.919	15.5034	0.919	15.798078000000002	0.919	16.43	0.919	16.3583
0.92	11.4507	0.92	9.62578	0.92	13.400996999999998	0.92	8.84168	0.92	9.36852	0.92	15.6959	0.92	15.485857000000001	0.92	15.7854	0.92	16.4232	0.92	16.4491
0.921	11.471165000000001	0.921	9.65509	0.921	13.4498	0.921	8.90611	0.921	9.38565	0.921	15.7431	0.921	15.4941	0.921	15.833428000000001	0.921	16.4493	0.921	16.4548
0.922	11.537871000000003	0.922	9.59698	0.922	13.5423	0.922	8.90968	0.922	9.315444000000001	0.922	15.7145	0.922	15.4563	0.922	15.763961000000002	0.922	16.484	0.922	16.3715
0.9229999999999999	11.6026	0.9229999999999999	9.616806999999998	0.9229999999999999	13.499631999999998	0.9229999999999999	8.95129	0.9229999999999999	9.23542	0.9229999999999999	15.748818000000002	0.9229999999999999	15.4959	0.9229999999999999	15.7596	0.9229999999999999	16.5198	0.9229999999999999	16.3302
0.924	11.5937	0.924	9.60342	0.924	13.5297	0.924	8.924	0.924	9.25389	0.924	15.840776000000002	0.924	15.474037000000001	0.924	15.775924999999999	0.924	16.4248	0.924	16.3605
0.925	11.647499999999999	0.925	9.57742	0.925	13.536438999999998	0.925	8.88961	0.925	9.24265	0.925	15.834629999999999	0.925	15.476593000000001	0.925	15.771280999999998	0.925	16.4529	0.925	16.399
0.926	11.6194	0.926	9.55929	0.926	13.6127	0.926	8.86344	0.926	9.27027	0.926	15.818833999999999	0.926	15.473578999999999	0.926	15.812761999999998	0.926	16.4646	0.926	16.4144
0.927	11.5292	0.927	9.57778	0.927	13.5977	0.927	8.93027	0.927	9.30602	0.927	15.7292	0.927	15.4239	0.927	15.8285	0.927	16.410881000000003	0.927	16.4121
0.9279999999999999	11.5245	0.9279999999999999	9.5613	0.9279999999999999	13.620481000000002	0.9279999999999999	8.95177	0.9279999999999999	9.35117	0.9279999999999999	15.702888000000002	0.9279999999999999	15.3389	0.9279999999999999	15.836113999999998	0.9279999999999999	16.4216	0.9279999999999999	16.415055000000002
0.929	11.5643	0.929	9.50176	0.929	13.6046	0.929	8.96612	0.929	9.34803	0.929	15.718011999999998	0.929	15.3468	0.929	15.8301	0.929	16.4919	0.929	16.42
0.93	11.59	0.93	9.56125	0.93	13.5715	0.93	8.951049000000001	0.93	9.41193	0.93	15.7468	0.93	15.269124999999999	0.93	15.851	0.93	16.5279	0.93	16.4835
0.931	11.5996	0.931	9.61405	0.931	13.622304999999999	0.931	8.93146	0.931	9.40356	0.931	15.761902000000001	0.931	15.2069	0.931	15.9266	0.931	16.4789	0.931	16.5906
0.932	11.6597	0.932	9.57053	0.932	13.6482	0.932	8.98294	0.932	9.40393	0.932	15.692253000000001	0.932	15.149	0.932	15.9019	0.932	16.5023	0.932	16.6234
0.9329999999999999	11.743883999999998	0.9329999999999999	9.627424999999999	0.9329999999999999	13.63	0.9329999999999999	8.963061999999999	0.9329999999999999	9.39225	0.9329999999999999	15.6543	0.9329999999999999	15.199218000000002	0.9329999999999999	15.933	0.9329999999999999	16.5758	0.9329999999999999	16.5852
0.934	11.7939	0.934	9.61687	0.934	13.6583	0.934	8.97911	0.934	9.348811999999999	0.934	15.6351	0.934	15.210971000000002	0.934	15.9164	0.934	16.6399	0.934	16.553463999999998
0.935	11.7823	0.935	9.60144	0.935	13.599	0.935	8.906744000000002	0.935	9.32839	0.935	15.559808000000002	0.935	15.3057	0.935	15.8823	0.935	16.6416	0.935	16.4559
0.9359999999999999	11.8172	0.9359999999999999	9.585685999999999	0.9359999999999999	13.475128000000002	0.9359999999999999	8.8514	0.9359999999999999	9.31496	0.9359999999999999	15.5155	0.9359999999999999	15.388	0.9359999999999999	15.8252	0.9359999999999999	16.660566000000003	0.9359999999999999	16.477618999999997
0.937	11.8753	0.937	9.574399999999999	0.937	13.4723	0.937	8.796	0.937	9.321342999999999	0.937	15.4206	0.937	15.3696	0.937	15.802778999999997	0.937	16.7279	0.937	16.514148999999996
0.938	11.9782	0.938	9.527930999999999	0.938	13.4985	0.938	8.79703	0.938	9.33451	0.938	15.320254999999998	0.938	15.3557	0.938	15.815	0.938	16.7158	0.938	16.5178
0.939	12.0025	0.939	9.51312	0.939	13.4798	0.939	8.78823	0.939	9.36713	0.939	15.269463000000002	0.939	15.259385000000002	0.939	15.843620000000001	0.939	16.696984999999998	0.939	16.610787000000002
0.94	12.1485	0.94	9.498	0.94	13.4415	0.94	8.869734000000001	0.94	9.29105	0.94	15.289843000000001	0.94	15.2862	0.94	15.833141000000001	0.94	16.643845000000002	0.94	16.6001
0.941	12.192	0.941	9.49525	0.941	13.3556	0.941	8.8762	0.941	9.29068	0.941	15.292541000000002	0.941	15.2796	0.941	15.8839	0.941	16.676	0.941	16.6104
0.9420000000000001	12.309	0.9420000000000001	9.50883	0.9420000000000001	13.308824999999999	0.9420000000000001	8.864806000000002	0.9420000000000001	9.35105	0.9420000000000001	15.2977	0.9420000000000001	15.2124	0.9420000000000001	15.8711	0.9420000000000001	16.7736	0.9420000000000001	16.574011000000002
0.943	12.4043	0.943	9.45683	0.943	13.2314	0.943	8.88721	0.943	9.38713	0.943	15.3274	0.943	15.2727	0.943	15.824514999999998	0.943	16.787129999999998	0.943	16.570095000000002
0.944	12.4797	0.944	9.424978000000001	0.944	13.2043	0.944	8.87099	0.944	9.41553	0.944	15.3501	0.944	15.202264000000001	0.944	15.8593	0.944	16.8368	0.944	16.6309
0.945	12.548490000000001	0.945	9.39573	0.945	13.232593999999999	0.945	8.8655	0.945	9.409688000000001	0.945	15.245173999999999	0.945	15.161021999999999	0.945	15.8423	0.945	16.726778000000003	0.945	16.6938
0.946	12.668660000000001	0.946	9.36906	0.946	13.2485	0.946	8.901380999999999	0.946	9.46618	0.946	15.2517	0.946	15.1059	0.946	15.8118	0.946	16.6937	0.946	16.750328999999994
0.9470000000000001	12.757063999999998	0.9470000000000001	9.38804	0.9470000000000001	13.250177999999998	0.9470000000000001	8.93927	0.9470000000000001	9.480231999999999	0.9470000000000001	15.4237	0.9470000000000001	15.0704	0.9470000000000001	15.833218999999998	0.9470000000000001	16.540661999999998	0.9470000000000001	16.6762
0.948	12.860553999999995	0.948	9.28039	0.948	13.2584	0.948	8.973859000000001	0.948	9.58666	0.948	15.4644	0.948	15.0651	0.948	15.767	0.948	16.539776000000003	0.948	16.629528999999998
0.949	12.9491	0.949	9.22479	0.949	13.2828	0.949	8.989540000000002	0.949	9.612041999999999	0.949	15.414829999999998	0.949	15.0585	0.949	15.7509	0.949	16.646993000000002	0.949	16.6669
0.95	12.993220999999998	0.95	9.19725	0.95	13.28	0.95	8.988309999999998	0.95	9.65948	0.95	15.410258999999995	0.95	15.046023000000002	0.95	15.779	0.95	16.725120999999998	0.95	16.6727
0.951	12.9532	0.951	9.20584	0.951	13.252221000000002	0.951	9.002116000000001	0.951	9.75945	0.951	15.413598999999998	0.951	15.0626	0.951	15.867639999999998	0.951	16.6801	0.951	16.6747
0.9520000000000001	12.9849	0.9520000000000001	9.175429000000001	0.9520000000000001	13.2375	0.9520000000000001	9.03952	0.9520000000000001	9.766829999999999	0.9520000000000001	15.3888	0.9520000000000001	15.1183	0.9520000000000001	15.814760999999999	0.9520000000000001	16.6806	0.9520000000000001	16.702
0.953	13.0009	0.953	9.18833	0.953	13.1979	0.953	9.0636	0.953	9.74055	0.953	15.417278999999999	0.953	15.1375	0.953	15.7718	0.953	16.6409	0.953	16.652136999999996
0.954	13.000457999999998	0.954	9.19918	0.954	13.139828000000001	0.954	9.03433	0.954	9.821587000000001	0.954	15.550014999999998	0.954	15.0559	0.954	15.7682	0.954	16.7699	0.954	16.590336999999998
0.955	13.117970000000001	0.955	9.20639	0.955	13.115642000000001	0.955	9.08124	0.955	9.78742	0.955	15.542	0.955	15.066056999999999	0.955	15.694745000000001	0.955	16.7564	0.955	16.5748
0.956	13.1893	0.956	9.21211	0.956	13.1427	0.956	9.07637	0.956	9.814599000000001	0.956	15.613171999999999	0.956	15.1082	0.956	15.7236	0.956	16.7612	0.956	16.5133
0.9570000000000001	13.2767	0.9570000000000001	9.20196	0.9570000000000001	13.1096	0.9570000000000001	9.12255	0.9570000000000001	9.820200999999999	0.9570000000000001	15.697054999999999	0.9570000000000001	15.210118999999999	0.9570000000000001	15.698768000000001	0.9570000000000001	16.765	0.9570000000000001	16.4421
0.958	13.273	0.958	9.17796	0.958	13.127	0.958	9.11934	0.958	9.88838	0.958	15.683278000000001	0.958	15.1868	0.958	15.6739	0.958	16.7629	0.958	16.478261000000003
0.959	13.323552999999999	0.959	9.15792	0.959	13.0973	0.959	9.050633999999999	0.959	9.945889999999999	0.959	15.595673000000001	0.959	15.240340999999999	0.959	15.6471	0.959	16.739224999999998	0.959	16.4738
0.96	13.318051000000002	0.96	9.132670000000001	0.96	13.0716	0.96	9.06268	0.96	9.921691000000001	0.96	15.596209000000002	0.96	15.216698999999998	0.96	15.6282	0.96	16.821136000000003	0.96	16.5351
0.961	13.4018	0.961	9.12124	0.961	13.084708000000001	0.961	9.09813	0.961	9.93781	0.961	15.6394	0.961	15.166661999999999	0.961	15.5857	0.961	16.804637999999997	0.961	16.5461
0.962	13.4558	0.962	9.10062	0.962	13.043	0.962	9.159931999999998	0.962	9.97366	0.962	15.634680000000001	0.962	15.133270000000001	0.962	15.543478000000002	0.962	16.8386	0.962	16.5421
0.963	13.447573999999998	0.963	9.12793	0.963	13.0151	0.963	9.23764	0.963	9.994914999999999	0.963	15.542670000000001	0.963	15.177078999999999	0.963	15.6263	0.963	16.867	0.963	16.5699
0.9640000000000001	13.503174999999999	0.9640000000000001	9.14516	0.9640000000000001	13.013443999999998	0.9640000000000001	9.23956	0.9640000000000001	10.0288	0.9640000000000001	15.461229999999999	0.9640000000000001	15.2467	0.9640000000000001	15.6324	0.9640000000000001	16.857200000000002	0.9640000000000001	16.617
0.965	13.6364	0.965	9.1974	0.965	13.009310999999999	0.965	9.283525000000001	0.965	10.027140000000001	0.965	15.4236	0.965	15.3264	0.965	15.5629	0.965	16.808691999999997	0.965	16.638
0.966	13.6749	0.966	9.210795000000001	0.966	12.973562000000001	0.966	9.33604	0.966	10.035386999999998	0.966	15.3977	0.966	15.2999	0.966	15.5726	0.966	16.7767	0.966	16.6111
0.967	13.7646	0.967	9.14865	0.967	12.946375999999999	0.967	9.409151999999999	0.967	10.0438	0.967	15.406854000000001	0.967	15.228812000000001	0.967	15.595568000000002	0.967	16.7892	0.967	16.523968999999997
0.968	13.8348	0.968	9.08641	0.968	13.0111	0.968	9.462019999999999	0.968	10.062629999999999	0.968	15.3687	0.968	15.1563	0.968	15.5743	0.968	16.841758000000002	0.968	16.4741
0.9690000000000001	13.941002000000001	0.9690000000000001	9.040652999999999	0.9690000000000001	13.0355	0.9690000000000001	9.43002	0.9690000000000001	10.1777	0.9690000000000001	15.326	0.9690000000000001	15.1366	0.9690000000000001	15.515	0.9690000000000001	16.9453	0.9690000000000001	16.501714999999997
0.97	14.0213	0.97	9.0741	0.97	13.124503999999998	0.97	9.44551	0.97	10.154240000000001	0.97	15.367645999999999	0.97	15.1892	0.97	15.5678	0.97	16.908221999999995	0.97	16.5712
0.971	14.1443	0.971	9.02507	0.971	13.160921000000002	0.971	9.48693	0.971	10.176	0.971	15.306299000000001	0.971	15.183221000000003	0.971	15.589414999999999	0.971	16.827	0.971	16.581
0.972	14.261885999999999	0.972	9.0146	0.972	13.1931	0.972	9.481760999999999	0.972	10.1473	0.972	15.2513	0.972	15.1865	0.972	15.5741	0.972	16.743796000000003	0.972	16.6266
0.973	14.282523000000001	0.973	9.05567	0.973	13.1945	0.973	9.49237	0.973	10.193726000000002	0.973	15.2113	0.973	15.1477	0.973	15.5778	0.973	16.697651999999998	0.973	16.666
0.9740000000000001	14.387	0.9740000000000001	9.04134	0.9740000000000001	13.206201000000002	0.9740000000000001	9.52358	0.9740000000000001	10.242773999999999	0.9740000000000001	15.182058000000001	0.9740000000000001	15.12	0.9740000000000001	15.5731	0.9740000000000001	16.669408999999998	0.9740000000000001	16.5973
0.975	14.558271000000001	0.975	9.04834	0.975	13.1844	0.975	9.50428	0.975	10.257565999999997	0.975	15.2039	0.975	15.1382	0.975	15.501976999999998	0.975	16.6205	0.975	16.664426000000002
0.976	14.6808	0.976	9.06217	0.976	13.133198999999998	0.976	9.52673	0.976	10.2483	0.976	15.1792	0.976	15.1283	0.976	15.502127000000002	0.976	16.628168999999996	0.976	16.7069
0.977	14.8033	0.977	8.97397	0.977	13.141903999999997	0.977	9.56972	0.977	10.3605	0.977	15.2026	0.977	15.1219	0.977	15.416363000000002	0.977	16.7142	0.977	16.6672
0.978	14.8466	0.978	8.96843	0.978	13.0578	0.978	9.58224	0.978	10.4219	0.978	15.123821000000001	0.978	15.125884999999998	0.978	15.5182	0.978	16.7368	0.978	16.6657
0.9790000000000001	14.9785	0.9790000000000001	9.00543	0.9790000000000001	13.008173000000001	0.9790000000000001	9.58824	0.9790000000000001	10.490326999999999	0.9790000000000001	15.107270000000002	0.9790000000000001	15.0927	0.9790000000000001	15.508518999999998	0.9790000000000001	16.8456	0.9790000000000001	16.6608
0.98	15.0019	0.98	9.033565999999999	0.98	12.9335	0.98	9.59709	0.98	10.549301000000002	0.98	15.0608	0.98	15.1332	0.98	15.547918000000001	0.98	16.879096000000004	0.98	16.6687
0.981	15.097712999999999	0.981	8.93232	0.981	12.8401	0.981	9.60085	0.981	10.6505	0.981	15.0755	0.981	15.099198000000001	0.981	15.588744000000002	0.981	16.8009	0.981	16.5936
0.982	15.141388999999998	0.982	8.98159	0.982	12.811803999999999	0.982	9.661237999999999	0.982	10.692971000000002	0.982	15.1887	0.982	15.1025	0.982	15.5605	0.982	16.8232	0.982	16.5921
0.983	15.1893	0.983	9.03178	0.983	12.731684000000001	0.983	9.70069	0.983	10.640543000000001	0.983	15.205	0.983	15.1126	0.983	15.5722	0.983	16.752064999999998	0.983	16.6642
0.9840000000000001	15.275246999999998	0.9840000000000001	9.033090999999999	0.9840000000000001	12.844068000000002	0.9840000000000001	9.76212	0.9840000000000001	10.655612000000001	0.9840000000000001	15.222534999999999	0.9840000000000001	15.096331000000001	0.9840000000000001	15.594064000000001	0.9840000000000001	16.770813000000004	0.9840000000000001	16.6151
0.985	15.3801	0.985	9.04219	0.985	12.834418999999999	0.985	9.78165	0.985	10.720761999999999	0.985	15.201150000000002	0.985	15.1595	0.985	15.6247	0.985	16.7881	0.985	16.6348
0.986	15.45	0.986	9.01124	0.986	12.8296	0.986	9.797080000000001	0.986	10.7557	0.986	15.168700000000001	0.986	15.257971999999999	0.986	15.6824	0.986	16.823764999999998	0.986	16.648113000000002
0.987	15.567	0.987	8.956726999999999	0.987	12.8557	0.987	9.795148000000001	0.987	10.7165	0.987	15.258756000000002	0.987	15.2564	0.987	15.645	0.987	16.8224	0.987	16.674
0.988	15.647	0.988	8.92379	0.988	12.895758999999998	0.988	9.793047999999999	0.988	10.696603999999999	0.988	15.2945	0.988	15.1205	0.988	15.627127999999999	0.988	16.878078000000002	0.988	16.622169999999997
0.9890000000000001	15.770698999999999	0.9890000000000001	9.01932	0.9890000000000001	12.905043000000001	0.9890000000000001	9.831876000000001	0.9890000000000001	10.6029	0.9890000000000001	15.3014	0.9890000000000001	15.1452	0.9890000000000001	15.6641	0.9890000000000001	16.9026	0.9890000000000001	16.5206
0.99	15.846713999999999	0.99	9.03087	0.99	12.885729999999999	0.99	9.82259	0.99	10.5748	0.99	15.3212	0.99	15.101192000000001	0.99	15.585522999999998	0.99	16.9745	0.99	16.458906000000002
0.991	15.979258999999999	0.991	9.00738	0.991	12.990643999999998	0.991	9.80404	0.991	10.538821000000006	0.991	15.3432	0.991	15.059032000000002	0.991	15.5914	0.991	16.960331000000004	0.991	16.520773000000002
0.992	16.0392	0.992	8.98682	0.992	13.044943000000002	0.992	9.82833	0.992	10.504823000000002	0.992	15.401161000000002	0.992	15.0938	0.992	15.5464	0.992	16.932060000000003	0.992	16.595542000000002
0.993	16.0316	0.993	8.945011000000001	0.993	13.055129999999998	0.993	9.877591999999998	0.993	10.485055000000001	0.993	15.452843000000001	0.993	15.1039	0.993	15.6312	0.993	16.8806	0.993	16.6283
0.9940000000000001	16.0734	0.9940000000000001	8.90719	0.9940000000000001	13.052458999999999	0.9940000000000001	9.87502	0.9940000000000001	10.518023999999999	0.9940000000000001	15.4116	0.9940000000000001	15.092735000000001	0.9940000000000001	15.597166999999999	0.9940000000000001	16.8386	0.9940000000000001	16.572566000000002
0.995	16.1354	0.995	8.86682	0.995	13.033073999999997	0.995	9.9176	0.995	10.526169999999999	0.995	15.4561	0.995	15.0715	0.995	15.547706999999999	0.995	16.823241999999997	0.995	16.575333999999998
0.996	16.2077	0.996	8.911646000000001	0.996	12.962448999999998	0.996	9.89382	0.996	10.6217	0.996	15.4461	0.996	15.052589999999999	0.996	15.589919000000002	0.996	16.7332	0.996	16.562005000000003
0.997	16.2795	0.997	8.95643	0.997	12.9611	0.997	9.88161	0.997	10.6416	0.997	15.533767000000001	0.997	15.079334999999999	0.997	15.5191	0.997	16.713903000000002	0.997	16.495580999999998
0.998	16.3431	0.998	8.962216000000002	0.998	12.9049	0.998	9.86987	0.998	10.692117000000001	0.998	15.541412999999999	0.998	15.0839	0.998	15.5676	0.998	16.739	0.998	16.5201
0.999	16.407187999999998	0.999	8.930485999999998	0.999	12.8853	0.999	9.88707	0.999	10.7319	0.999	15.5648	0.999	15.0755	0.999	15.526743999999999	0.999	16.7821	0.999	16.4996
1	16.4985	1	8.956914000000001	1	12.861735999999999	1	9.91184	1	10.763546999999997	1	15.628	1	15.157	1	15.615749000000001	1	16.8555	1	16.5706
1.001	16.491525000000003	1.001	9.0623	1.001	12.859843999999999	1.001	9.98412	1.001	10.7828	1.001	15.547315000000001	1.001	15.259910999999999	1.001	15.5754	1.001	16.8917	1.001	16.556129000000002
1.002	16.5529	1.002	9.051	1.002	12.8524	1.002	10.0603	1.002	10.8171	1.002	15.5183	1.002	15.251096000000002	1.002	15.5878	1.002	16.8647	1.002	16.536
1.003	16.6294	1.003	9.0734	1.003	12.768346000000001	1.003	10.071203000000002	1.003	10.881341999999998	1.003	15.4956	1.003	15.1671	1.003	15.527481000000002	1.003	16.8634	1.003	16.499
1.004	16.666066999999998	1.004	9.075164000000001	1.004	12.8117	1.004	10.0955	1.004	10.9507	1.004	15.4507	1.004	15.024835000000001	1.004	15.4737	1.004	16.8407	1.004	16.5222
1.005	16.6345	1.005	9.02983	1.005	12.8246	1.005	10.065023000000002	1.005	10.993266000000002	1.005	15.3962	1.005	15.020071000000002	1.005	15.4106	1.005	16.765843999999998	1.005	16.4576
1.006	16.7109	1.006	9.04093	1.006	12.840141000000001	1.006	10.1738	1.006	10.9825	1.006	15.4033	1.006	15.0259	1.006	15.452051000000003	1.006	16.6762	1.006	16.3753
1.007	16.779066000000004	1.007	9.03592	1.007	12.8153	1.007	10.1394	1.007	11.051	1.007	15.494	1.007	15.014804999999999	1.007	15.441276000000002	1.007	16.709290000000003	1.007	16.336869999999998
1.008	16.9031	1.008	8.97698	1.008	12.792902999999999	1.008	10.1749	1.008	11.070298999999999	1.008	15.5018	1.008	15.0667	1.008	15.413927999999999	1.008	16.6996	1.008	16.4016
1.009	16.9933	1.009	8.932863000000001	1.009	12.798341999999998	1.009	10.1441	1.009	11.053090000000001	1.009	15.507480000000001	1.009	14.993587999999999	1.009	15.4143	1.009	16.6338	1.009	16.390824000000002
1.01	17.0162	1.01	8.95859	1.01	12.706176000000003	1.01	10.1649	1.01	11.0175	1.01	15.556999000000001	1.01	14.9614	1.01	15.3145	1.01	16.618615000000002	1.01	16.390788999999998
1.011	17.014834999999998	1.011	8.99578	1.011	12.696341999999998	1.011	10.180807999999999	1.011	11.0549	1.011	15.5197	1.011	14.9567	1.011	15.2174	1.011	16.6475	1.011	16.422421000000003
1.012	17.0325	1.012	9.07143	1.012	12.724489000000002	1.012	10.281210999999999	1.012	11.100159000000001	1.012	15.542281999999998	1.012	14.9856	1.012	15.219978999999999	1.012	16.6606	1.012	16.3597
1.013	17.1492	1.013	9.03236	1.013	12.763884000000001	1.013	10.4023	1.013	11.2606	1.013	15.579906999999999	1.013	14.889878999999999	1.013	15.2457	1.013	16.642623999999998	1.013	16.357668999999998
1.014	17.330861000000002	1.014	9.060721000000001	1.014	12.7478	1.014	10.480771999999998	1.014	11.2991	1.014	15.577338999999998	1.014	14.8407	1.014	15.2215	1.014	16.6633	1.014	16.3035
1.015	17.511688000000003	1.015	9.07653	1.015	12.8193	1.015	10.555247000000001	1.015	11.319771999999999	1.015	15.6151	1.015	14.844796999999998	1.015	15.2834	1.015	16.639003000000002	1.015	16.263
1.016	17.5669	1.016	9.04544	1.016	12.8682	1.016	10.5758	1.016	11.3914	1.016	15.5879	1.016	14.796866000000001	1.016	15.3669	1.016	16.6401	1.016	16.1863
1.017	17.6126	1.017	9.004264000000001	1.017	12.8665	1.017	10.5666	1.017	11.463891000000002	1.017	15.559712999999999	1.017	14.818406000000001	1.017	15.2958	1.017	16.572096000000002	1.017	16.220063999999997
1.018	17.5911	1.018	8.99016	1.018	12.8881	1.018	10.522226999999999	1.018	11.496668999999999	1.018	15.642803999999998	1.018	14.777849999999999	1.018	15.355673999999999	1.018	16.4473	1.018	16.273878000000003
1.019	17.664883999999997	1.019	8.97312	1.019	12.8661	1.019	10.424758999999998	1.019	11.605803999999996	1.019	15.6434	1.019	14.7797	1.019	15.373973000000001	1.019	16.564292000000002	1.019	16.2443
1.02	17.741151000000002	1.02	9.00368	1.02	12.8679	1.02	10.455217000000001	1.02	11.603351999999997	1.02	15.6427	1.02	14.7961	1.02	15.3876	1.02	16.6257	1.02	16.3024
1.021	17.8188	1.021	9.02685	1.021	12.8387	1.021	10.5158	1.021	11.6076	1.021	15.5953	1.021	14.7264	1.021	15.457137999999999	1.021	16.668023999999996	1.021	16.3528
1.022	17.8189	1.022	9.0827	1.022	12.817188999999997	1.022	10.6686	1.022	11.6901	1.022	15.518	1.022	14.726598999999998	1.022	15.3922	1.022	16.610023999999996	1.022	16.365266000000002
1.023	17.9642	1.023	9.06308	1.023	12.812386999999998	1.023	10.720697999999999	1.023	11.735873999999999	1.023	15.499115000000002	1.023	14.7384	1.023	15.3212	1.023	16.5435	1.023	16.3867
1.024	17.9789	1.024	9.0253	1.024	12.850991000000004	1.024	10.8021	1.024	11.7574	1.024	15.487760999999999	1.024	14.7794	1.024	15.3163	1.024	16.4186	1.024	16.407849000000002
1.025	18.1129	1.025	8.94374	1.025	12.753988999999999	1.025	10.844640000000002	1.025	11.8431	1.025	15.5611	1.025	14.743376999999999	1.025	15.3579	1.025	16.3698	1.025	16.3966
1.026	18.1623	1.026	8.88808	1.026	12.6866	1.026	10.934488000000002	1.026	11.927330000000001	1.026	15.5753	1.026	14.761521999999998	1.026	15.3194	1.026	16.317686000000002	1.026	16.357545000000002
1.027	18.1904	1.027	8.908809000000002	1.027	12.650082000000001	1.027	10.992361000000002	1.027	11.9802	1.027	15.490891000000001	1.027	14.704073999999999	1.027	15.3626	1.027	16.3671	1.027	16.4284
1.028	18.2696	1.028	8.90468	1.028	12.667388000000003	1.028	11.123573999999998	1.028	12.071401000000002	1.028	15.468729999999999	1.028	14.735993999999998	1.028	15.309942999999999	1.028	16.387323000000002	1.028	16.4208
1.0290000000000001	18.3714	1.0290000000000001	8.958969999999999	1.0290000000000001	12.6977	1.0290000000000001	11.2055	1.0290000000000001	12.1459	1.0290000000000001	15.454939999999999	1.0290000000000001	14.6844	1.0290000000000001	15.3092	1.0290000000000001	16.3483	1.0290000000000001	16.3244
1.03	18.3735	1.03	8.90383	1.03	12.7287	1.03	11.3356	1.03	12.2048	1.03	15.476473999999998	1.03	14.6587	1.03	15.3061	1.03	16.3821	1.03	16.2915
1.031	18.4066	1.031	8.885245000000001	1.031	12.795528000000001	1.031	11.3656	1.031	12.2375	1.031	15.455114000000002	1.031	14.655254999999999	1.031	15.417670999999999	1.031	16.393203999999997	1.031	16.2632
1.032	18.4721	1.032	8.90387	1.032	12.7385	1.032	11.404188999999999	1.032	12.2437	1.032	15.4341	1.032	14.636128000000001	1.032	15.3937	1.032	16.3437	1.032	16.2733
1.033	18.509883000000006	1.033	8.89152	1.033	12.812151000000005	1.033	11.4218	1.033	12.3075	1.033	15.466141000000002	1.033	14.650058999999999	1.033	15.4172	1.033	16.388561999999997	1.033	16.3261
1.034	18.5964	1.034	8.844325000000001	1.034	12.886036999999998	1.034	11.4176	1.034	12.3306	1.034	15.547196999999999	1.034	14.678	1.034	15.401	1.034	16.386487000000002	1.034	16.2909
1.035	18.7709	1.035	8.84488	1.035	12.9045	1.035	11.407813999999998	1.035	12.392561000000002	1.035	15.611018000000001	1.035	14.7329	1.035	15.3844	1.035	16.4407	1.035	16.266533000000003
1.036	18.856865000000006	1.036	8.83056	1.036	12.8626	1.036	11.454811000000005	1.036	12.4106	1.036	15.6034	1.036	14.7374	1.036	15.4012	1.036	16.4861	1.036	16.251606000000002
1.037	18.8577	1.037	8.91298	1.037	12.8992	1.037	11.435030000000001	1.037	12.409794000000002	1.037	15.6681	1.037	14.671552000000002	1.037	15.4518	1.037	16.4804	1.037	16.2306
1.038	18.9122	1.038	8.90423	1.038	12.8475	1.038	11.438813999999999	1.038	12.452722000000001	1.038	15.6531	1.038	14.717804999999998	1.038	15.4233	1.038	16.463261000000003	1.038	16.2649
1.0390000000000001	19.0173	1.0390000000000001	8.93632	1.0390000000000001	12.884146999999999	1.0390000000000001	11.4848	1.0390000000000001	12.5046	1.0390000000000001	15.6361	1.0390000000000001	14.724523000000001	1.0390000000000001	15.446930000000002	1.0390000000000001	16.448	1.0390000000000001	16.2333
1.04	19.1589	1.04	8.86879	1.04	12.8924	1.04	11.525601000000002	1.04	12.468	1.04	15.630573000000002	1.04	14.6694	1.04	15.4552	1.04	16.4916	1.04	16.2768
1.041	19.2543	1.041	8.90439	1.041	12.8912	1.041	11.567616000000005	1.041	12.503258999999998	1.041	15.636	1.041	14.653738999999998	1.041	15.487076000000002	1.041	16.5157	1.041	16.2117
1.042	19.4269	1.042	8.927563000000001	1.042	12.839179999999999	1.042	11.517816999999999	1.042	12.5404	1.042	15.695924999999999	1.042	14.6057	1.042	15.477	1.042	16.4644	1.042	16.21
1.043	19.4954	1.043	8.87921	1.043	12.7797	1.043	11.5107	1.043	12.6673	1.043	15.6678	1.043	14.5744	1.043	15.4422	1.043	16.4381	1.043	16.3031
1.044	19.6245	1.044	8.852870999999999	1.044	12.7373	1.044	11.571480999999999	1.044	12.7406	1.044	15.6576	1.044	14.533258999999997	1.044	15.5237	1.044	16.3922	1.044	16.3368
1.045	19.7453	1.045	8.793966000000001	1.045	12.6669	1.045	11.5941	1.045	12.7906	1.045	15.638841000000001	1.045	14.5421	1.045	15.5	1.045	16.365054999999998	1.045	16.318063000000002
1.046	19.8961	1.046	8.77335	1.046	12.585	1.046	11.645808000000002	1.046	12.888473000000001	1.046	15.6377	1.046	14.641701000000001	1.046	15.3682	1.046	16.371864000000002	1.046	16.346576000000002
1.047	19.9969	1.047	8.74097	1.047	12.596955999999999	1.047	11.6704	1.047	12.966028000000001	1.047	15.612463000000002	1.047	14.6484	1.047	15.2654	1.047	16.3993	1.047	16.2985
1.048	20.025191000000003	1.048	8.747671999999998	1.048	12.580368999999997	1.048	11.733602999999999	1.048	12.981423000000001	1.048	15.573746000000002	1.048	14.629233999999997	1.048	15.265433000000002	1.048	16.4376	1.048	16.3949
1.0490000000000002	20.0957	1.0490000000000002	8.76282	1.0490000000000002	12.6802	1.0490000000000002	11.8265	1.0490000000000002	13.0575	1.0490000000000002	15.554823999999998	1.0490000000000002	14.5735	1.0490000000000002	15.3097	1.0490000000000002	16.490432000000002	1.0490000000000002	16.4256
1.05	20.0891	1.05	8.751636000000001	1.05	12.68	1.05	11.8517	1.05	13.2203	1.05	15.518459999999997	1.05	14.6571	1.05	15.3285	1.05	16.458721999999998	1.05	16.4688
1.051	20.2217	1.051	8.82683	1.051	12.647153999999999	1.051	11.843221000000002	1.051	13.3371	1.051	15.4756	1.051	14.625091999999999	1.051	15.281	1.051	16.5382	1.051	16.5177
1.052	20.2608	1.052	8.795874999999999	1.052	12.5997	1.052	11.848533999999999	1.052	13.3904	1.052	15.551834999999999	1.052	14.6311	1.052	15.2688	1.052	16.475405000000002	1.052	16.511
1.053	20.372428999999997	1.053	8.777335999999998	1.053	12.594019999999999	1.053	11.8376	1.053	13.4613	1.053	15.5218	1.053	14.6226	1.053	15.3598	1.053	16.388471000000003	1.053	16.475949999999997
1.054	20.471470000000004	1.054	8.729394000000001	1.054	12.589561000000003	1.054	11.8755	1.054	13.54	1.054	15.5282	1.054	14.636899000000001	1.054	15.335137000000001	1.054	16.4294	1.054	16.3986
1.055	20.556	1.055	8.71231	1.055	12.591406999999998	1.055	11.905	1.055	13.6284	1.055	15.4477	1.055	14.5877	1.055	15.3391	1.055	16.568058999999995	1.055	16.4235
1.056	20.6167	1.056	8.73803	1.056	12.5718	1.056	11.8856	1.056	13.674388000000002	1.056	15.3954	1.056	14.603971000000001	1.056	15.3505	1.056	16.6024	1.056	16.3952
1.057	20.7688	1.057	8.789117000000001	1.057	12.611986000000002	1.057	11.930678999999994	1.057	13.617144999999999	1.057	15.453565000000001	1.057	14.622	1.057	15.375408000000002	1.057	16.568365000000004	1.057	16.3443
1.058	20.8396	1.058	8.818940999999999	1.058	12.586618999999999	1.058	11.9084	1.058	13.574862000000001	1.058	15.392486000000002	1.058	14.6336	1.058	15.4316	1.058	16.5826	1.058	16.321368999999997
1.0590000000000002	20.919869000000002	1.0590000000000002	8.86445	1.0590000000000002	12.4902	1.0590000000000002	11.9511	1.0590000000000002	13.6845	1.0590000000000002	15.358	1.0590000000000002	14.599061000000003	1.0590000000000002	15.3738	1.0590000000000002	16.687686000000003	1.0590000000000002	16.3016
1.06	21.0931	1.06	8.85628	1.06	12.482768999999998	1.06	11.954061000000003	1.06	13.7274	1.06	15.3056	1.06	14.6919	1.06	15.3843	1.06	16.743	1.06	16.302802999999997
1.061	21.2072	1.061	8.879394000000001	1.061	12.4782	1.061	12.040322000000002	1.061	13.832	1.061	15.307891000000001	1.061	14.643681999999998	1.061	15.3827	1.061	16.8117	1.061	16.2668
1.062	21.22	1.062	8.82681	1.062	12.4783	1.062	12.077729999999999	1.062	13.946890999999999	1.062	15.380526000000001	1.062	14.7395	1.062	15.3438	1.062	16.8582	1.062	16.2422
1.063	21.263918999999998	1.063	8.839158000000001	1.063	12.377491000000004	1.063	12.085483999999996	1.063	14.005605000000001	1.063	15.480993000000002	1.063	14.7431	1.063	15.3646	1.063	16.7843	1.063	16.1893
1.064	21.281633000000003	1.064	8.84232	1.064	12.392883999999995	1.064	12.066	1.064	14.0236	1.064	15.488371999999998	1.064	14.6857	1.064	15.4044	1.064	16.6675	1.064	16.2174
1.065	21.291635000000003	1.065	8.84443	1.065	12.4013	1.065	12.1329	1.065	14.1258	1.065	15.4428	1.065	14.6485	1.065	15.449389999999998	1.065	16.622075000000002	1.065	16.2588
1.066	21.320180999999998	1.066	8.81133	1.066	12.377655999999998	1.066	12.258500000000002	1.066	14.185958999999999	1.066	15.4525	1.066	14.6455	1.066	15.5006	1.066	16.609156000000006	1.066	16.2948
1.067	21.416693000000002	1.067	8.7457	1.067	12.370045000000001	1.067	12.3175	1.067	14.2873	1.067	15.468943000000001	1.067	14.5926	1.067	15.503	1.067	16.6441	1.067	16.3129
1.068	21.5323	1.068	8.76054	1.068	12.3228	1.068	12.3987	1.068	14.4558	1.068	15.4896	1.068	14.513252000000001	1.068	15.430448000000002	1.068	16.657	1.068	16.3157
1.069	21.6413	1.069	8.71896	1.069	12.3303	1.069	12.367904999999999	1.069	14.5536	1.069	15.4717	1.069	14.5278	1.069	15.398078000000002	1.069	16.659433999999994	1.069	16.2523
1.07	21.758707000000005	1.07	8.649284999999999	1.07	12.2728	1.07	12.374711000000001	1.07	14.700340999999998	1.07	15.4993	1.07	14.5632	1.07	15.415966999999998	1.07	16.6629	1.07	16.2913
1.071	21.877665999999998	1.071	8.66504	1.071	12.2527	1.071	12.425423999999998	1.071	14.7933	1.071	15.5395	1.071	14.611193999999998	1.071	15.421049999999997	1.071	16.695308999999998	1.071	16.317641000000002
1.072	21.9436	1.072	8.64182	1.072	12.3034	1.072	12.4581	1.072	14.852741000000005	1.072	15.536864999999999	1.072	14.581901000000002	1.072	15.3868	1.072	16.6392	1.072	16.362659999999998
1.073	22.104529999999997	1.073	8.63867	1.073	12.3339	1.073	12.5718	1.073	14.971886999999999	1.073	15.577570000000001	1.073	14.6109	1.073	15.291941999999999	1.073	16.6042	1.073	16.2777
1.074	22.2408	1.074	8.61815	1.074	12.418	1.074	12.7123	1.074	15.1282	1.074	15.5602	1.074	14.6305	1.074	15.268	1.074	16.6108	1.074	16.3608
1.075	22.392208999999998	1.075	8.57348	1.075	12.404	1.075	12.8362	1.075	15.264950000000002	1.075	15.4641	1.075	14.6396	1.075	15.299952000000001	1.075	16.6031	1.075	16.3608
1.076	22.5058	1.076	8.53967	1.076	12.379724000000001	1.076	12.948651000000002	1.076	15.329578999999999	1.076	15.393889999999999	1.076	14.621833999999998	1.076	15.248246000000002	1.076	16.615378999999997	1.076	16.3157
1.077	22.621433999999997	1.077	8.50425	1.077	12.419308000000001	1.077	13.0179	1.077	15.4076	1.077	15.417208999999998	1.077	14.588479000000001	1.077	15.225349999999999	1.077	16.6283	1.077	16.2936
1.078	22.699828000000004	1.078	8.48881	1.078	12.414356000000002	1.078	13.058012000000002	1.078	15.447	1.078	15.411856000000002	1.078	14.54	1.078	15.1446	1.078	16.6411	1.078	16.2847
1.079	22.775636000000002	1.079	8.497993000000001	1.079	12.361009999999998	1.079	13.019313999999994	1.079	15.504726999999999	1.079	15.467230999999998	1.079	14.5018	1.079	15.1221	1.079	16.6867	1.079	16.2478
1.08	22.800150000000002	1.08	8.56813	1.08	12.3272	1.08	13.148416999999998	1.08	15.6135	1.08	15.453539999999998	1.08	14.607443000000002	1.08	15.1649	1.08	16.648495999999998	1.08	16.2165
1.081	22.9187	1.081	8.555838999999999	1.081	12.3956	1.081	13.2182	1.081	15.712768999999998	1.081	15.525471000000001	1.081	14.546216999999999	1.081	15.2298	1.081	16.660090999999998	1.081	16.2283
1.082	22.941178999999998	1.082	8.521040999999999	1.082	12.4497	1.082	13.2596	1.082	15.691883999999998	1.082	15.4925	1.082	14.5753	1.082	15.195692999999999	1.082	16.6655	1.082	16.217067999999998
1.083	23.0206	1.083	8.50255	1.083	12.449155999999999	1.083	13.362	1.083	15.6689	1.083	15.475266999999999	1.083	14.591788000000001	1.083	15.128298000000001	1.083	16.6609	1.083	16.2356
1.084	23.0508	1.084	8.452708000000001	1.084	12.490483999999999	1.084	13.4226	1.084	15.7339	1.084	15.5502	1.084	14.6162	1.084	15.1904	1.084	16.6175	1.084	16.280663999999998
1.085	23.1568	1.085	8.34408	1.085	12.488561000000002	1.085	13.4569	1.085	15.7717	1.085	15.619056999999998	1.085	14.6025	1.085	15.212	1.085	16.627096999999996	1.085	16.2797
1.086	23.2672	1.086	8.378103000000001	1.086	12.533	1.086	13.5303	1.086	15.82	1.086	15.6126	1.086	14.591000000000001	1.086	15.2295	1.086	16.676613999999997	1.086	16.3176
1.087	23.3957	1.087	8.382207000000001	1.087	12.489971000000002	1.087	13.594759999999999	1.087	15.876418000000001	1.087	15.600173000000002	1.087	14.6313	1.087	15.196383999999998	1.087	16.7625	1.087	16.3798
1.088	23.4949	1.088	8.469880999999999	1.088	12.519	1.088	13.715744999999998	1.088	15.902	1.088	15.6487	1.088	14.6782	1.088	15.2001	1.088	16.7228	1.088	16.3295
1.089	23.574011000000002	1.089	8.548408000000002	1.089	12.445117999999999	1.089	13.8287	1.089	15.9761	1.089	15.6212	1.089	14.7032	1.089	15.2236	1.089	16.807702000000003	1.089	16.2989
1.09	23.665392000000004	1.09	8.58336	1.09	12.3553	1.09	13.967552000000001	1.09	16.037	1.09	15.5696	1.09	14.623898000000002	1.09	15.2611	1.09	16.736	1.09	16.322293000000002
1.091	23.747580000000003	1.091	8.53905	1.091	12.3333	1.091	14.022	1.091	16.090821000000002	1.091	15.514846000000002	1.091	14.608422999999998	1.091	15.2093	1.091	16.6789	1.091	16.3535
1.092	23.805103000000003	1.092	8.57367	1.092	12.267666000000002	1.092	14.1135	1.092	16.180508999999997	1.092	15.399795999999998	1.092	14.5455	1.092	15.134125000000001	1.092	16.6512	1.092	16.3941
1.093	23.8663	1.093	8.659405000000001	1.093	12.1562	1.093	14.1394	1.093	16.303431000000003	1.093	15.396531999999999	1.093	14.5237	1.093	15.2057	1.093	16.7322	1.093	16.3885
1.094	23.9621	1.094	8.720818999999999	1.094	12.143303000000001	1.094	14.1368	1.094	16.461	1.094	15.4318	1.094	14.600258999999998	1.094	15.227	1.094	16.797791000000004	1.094	16.3321
1.095	24.0734	1.095	8.68496	1.095	12.144896999999998	1.095	14.142961999999999	1.095	16.654	1.095	15.452633999999998	1.095	14.6082	1.095	15.2464	1.095	16.8128	1.095	16.3322
1.096	24.2475	1.096	8.71459	1.096	12.155781000000001	1.096	14.1698	1.096	16.786026999999997	1.096	15.372851999999998	1.096	14.6385	1.096	15.2273	1.096	16.827251999999998	1.096	16.293
1.097	24.3549	1.097	8.67817	1.097	12.181455999999999	1.097	14.117951000000001	1.097	16.901791000000003	1.097	15.361165000000002	1.097	14.6483	1.097	15.2675	1.097	16.7946	1.097	16.3065
1.0979999999999999	24.497082000000002	1.0979999999999999	8.69451	1.0979999999999999	12.124666000000001	1.0979999999999999	14.1911	1.0979999999999999	17.0309	1.0979999999999999	15.3335	1.0979999999999999	14.762135999999998	1.0979999999999999	15.242332000000001	1.0979999999999999	16.7612	1.0979999999999999	16.4324
1.099	24.6495	1.099	8.64005	1.099	12.089901999999999	1.099	14.289708999999998	1.099	17.1048	1.099	15.388767999999999	1.099	14.7284	1.099	15.171621000000002	1.099	16.7516	1.099	16.414243999999997
1.1	24.749268999999998	1.1	8.64308	1.1	12.067678999999998	1.1	14.327810000000001	1.1	17.2384	1.1	15.3989	1.1	14.7081	1.1	15.195422999999998	1.1	16.729	1.1	16.3241
1.101	24.8679	1.101	8.68907	1.101	12.0995	1.101	14.43	1.101	17.2894	1.101	15.4266	1.101	14.701789999999999	1.101	15.212551000000001	1.101	16.8051	1.101	16.2778
1.102	24.968152000000003	1.102	8.69377	1.102	12.133073999999999	1.102	14.470339000000001	1.102	17.4084	1.102	15.458955999999999	1.102	14.7758	1.102	15.3183	1.102	16.822881000000002	1.102	16.2595
1.103	25.1421	1.103	8.79329	1.103	12.166326000000002	1.103	14.5177	1.103	17.4959	1.103	15.367148000000002	1.103	14.7874	1.103	15.261878999999999	1.103	16.786505000000002	1.103	16.3108
1.104	25.2431	1.104	8.84571	1.104	12.207885000000001	1.104	14.622061000000002	1.104	17.5336	1.104	15.367674999999998	1.104	14.866676000000002	1.104	15.2607	1.104	16.7282	1.104	16.4313
1.105	25.3365	1.105	8.87735	1.105	12.109071000000002	1.105	14.6223	1.105	17.678	1.105	15.407	1.105	14.8278	1.105	15.2027	1.105	16.6594	1.105	16.441364999999998
1.106	25.384676000000002	1.106	8.92064	1.106	12.098465000000001	1.106	14.6311	1.106	17.753328000000003	1.106	15.4186	1.106	14.7895	1.106	15.142711000000002	1.106	16.651602999999998	1.106	16.4175
1.107	25.4901	1.107	8.92127	1.107	12.1129	1.107	14.673523000000001	1.107	17.8169	1.107	15.358818999999999	1.107	14.7233	1.107	15.1871	1.107	16.5714	1.107	16.479
1.1079999999999999	25.618	1.1079999999999999	8.94302	1.1079999999999999	12.0349	1.1079999999999999	14.633096000000002	1.1079999999999999	17.9118	1.1079999999999999	15.327482999999999	1.1079999999999999	14.710654000000002	1.1079999999999999	15.2117	1.1079999999999999	16.5382	1.1079999999999999	16.5704
1.109	25.741	1.109	8.928795000000001	1.109	11.985334000000002	1.109	14.6927	1.109	18.009811999999997	1.109	15.3477	1.109	14.749806000000001	1.109	15.171814999999999	1.109	16.5154	1.109	16.5589
1.11	25.7984	1.11	8.9425	1.11	11.9	1.11	14.7642	1.11	18.1342	1.11	15.2897	1.11	14.696096999999998	1.11	15.169497999999999	1.11	16.425593999999997	1.11	16.55
1.111	25.860352999999996	1.111	8.94993	1.111	11.9265	1.111	14.758678999999999	1.111	18.1607	1.111	15.269431999999998	1.111	14.620178999999997	1.111	15.1476	1.111	16.4603	1.111	16.5239
1.112	25.9046	1.112	8.9163	1.112	11.940781000000001	1.112	14.804116000000004	1.112	18.1585	1.112	15.2667	1.112	14.563	1.112	15.230284000000001	1.112	16.406938000000004	1.112	16.5174
1.113	25.893033000000003	1.113	8.84866	1.113	11.876313999999999	1.113	14.9256	1.113	18.166	1.113	15.2594	1.113	14.531428999999997	1.113	15.2222	1.113	16.3787	1.113	16.471123000000002
1.114	25.888583999999998	1.114	8.84057	1.114	11.821541000000002	1.114	15.0758	1.114	18.3063	1.114	15.258918999999999	1.114	14.5623	1.114	15.1598	1.114	16.3874	1.114	16.3772
1.115	25.970387000000002	1.115	8.87818	1.115	11.7822	1.115	15.118917999999999	1.115	18.3886	1.115	15.2683	1.115	14.6526	1.115	15.175771000000001	1.115	16.3465	1.115	16.3511
1.116	26.0104	1.116	8.855825999999999	1.116	11.779565000000002	1.116	15.111623999999999	1.116	18.4538	1.116	15.268933999999998	1.116	14.6899	1.116	15.174973000000001	1.116	16.3898	1.116	16.284981000000002
1.117	26.121633000000003	1.117	8.86481	1.117	11.7482	1.117	15.1035	1.117	18.5816	1.117	15.2116	1.117	14.6372	1.117	15.173528000000001	1.117	16.4721	1.117	16.2454
		1.1179999999999999	8.92202	1.1179999999999999	11.767101999999998	1.1179999999999999	15.1222	1.1179999999999999	18.7886	1.1179999999999999	15.251461000000003	1.1179999999999999	14.6444	1.1179999999999999	15.159602999999999	1.1179999999999999	16.5332	1.1179999999999999	16.3159
		1.119	8.9234	1.119	11.724736999999998	1.119	15.0746	1.119	18.8499	1.119	15.3082	1.119	14.6024	1.119	15.180268999999996	1.119	16.558664999999998	1.119	16.3414
		1.12	8.92447	1.12	11.801988999999999	1.12	15.1814	1.12	19.041463999999998	1.12	15.423068000000002	1.12	14.616800999999999	1.12	15.1937	1.12	16.51	1.12	16.2749
		1.121	8.940271999999998	1.121	11.8778	1.121	15.2844	1.121	19.192092000000002	1.121	15.441792000000001	1.121	14.6168	1.121	15.1865	1.121	16.461897999999998	1.121	16.3417
		1.122	8.942181999999999	1.122	11.893151000000001	1.122	15.361238000000002	1.122	19.304482999999998	1.122	15.4238	1.122	14.592893999999998	1.122	15.305663000000001	1.122	16.4359	1.122	16.3311
		1.123	8.998323000000001	1.123	11.8845	1.123	15.4373	1.123	19.4743	1.123	15.395897999999999	1.123	14.600527999999999	1.123	15.3248	1.123	16.486559999999997	1.123	16.3319
		1.124	9.01267	1.124	11.825811999999999	1.124	15.5287	1.124	19.531914999999998	1.124	15.449388000000003	1.124	14.6207	1.124	15.3065	1.124	16.5052	1.124	16.3657
		1.125	9.0694	1.125	11.7399	1.125	15.6043	1.125	19.6446	1.125	15.420050999999999	1.125	14.5998	1.125	15.282916000000002	1.125	16.4997	1.125	16.2143
		1.126	9.10431	1.126	11.7069	1.126	15.662383999999998	1.126	19.7776	1.126	15.408	1.126	14.7068	1.126	15.287569000000001	1.126	16.4831	1.126	16.1492
		1.127	9.13185	1.127	11.7473	1.127	15.6894	1.127	19.8119	1.127	15.388608999999997	1.127	14.6928	1.127	15.257758999999995	1.127	16.489383999999998	1.127	16.0714
		1.128	9.11013	1.128	11.734	1.128	15.684578000000002	1.128	19.9545	1.128	15.3402	1.128	14.7175	1.128	15.2769	1.128	16.3625	1.128	16.0989
		1.129	9.10454	1.129	11.639738000000001	1.129	15.800403000000001	1.129	20.044095999999996	1.129	15.3581	1.129	14.7762	1.129	15.3215	1.129	16.298828999999998	1.129	16.1155
		1.13	9.17478	1.13	11.6306	1.13	15.8608	1.13	20.0238	1.13	15.2527	1.13	14.7704	1.13	15.3108	1.13	16.3035	1.13	16.084058000000002
		1.131	9.28598	1.131	11.594325000000001	1.131	15.9145	1.131	20.0044	1.131	15.2549	1.131	14.701196999999999	1.131	15.348606000000002	1.131	16.3218	1.131	16.1459
		1.132	9.3394	1.132	11.5794	1.132	15.949011999999998	1.132	20.058742000000002	1.132	15.1698	1.132	14.632	1.132	15.2781	1.132	16.3454	1.132	16.1454
		1.133	9.39087	1.133	11.557120000000001	1.133	16.0326	1.133	20.065737000000002	1.133	15.178747999999999	1.133	14.6496	1.133	15.2549	1.133	16.3244	1.133	16.1536
		1.134	9.44411	1.134	11.5135	1.134	16.0202	1.134	20.0283	1.134	15.105	1.134	14.6159	1.134	15.3093	1.134	16.3545	1.134	16.2129
		1.135	9.410421999999999	1.135	11.519908000000001	1.135	16.1614	1.135	20.0689	1.135	15.124013000000001	1.135	14.6672	1.135	15.2843	1.135	16.329214999999998	1.135	16.1967
		1.136	9.3354	1.136	11.5324	1.136	16.198773000000003	1.136	20.1817	1.136	15.221	1.136	14.725781999999999	1.136	15.3169	1.136	16.357466000000002	1.136	16.1811
		1.137	9.3437	1.137	11.516	1.137	16.241829000000003	1.137	20.2471	1.137	15.2569	1.137	14.7985	1.137	15.296653999999998	1.137	16.419	1.137	16.0854
		1.138	9.40347	1.138	11.4744	1.138	16.2609	1.138	20.2665	1.138	15.2527	1.138	14.7836	1.138	15.167428000000001	1.138	16.5056	1.138	16.0811
		1.139	9.48235	1.139	11.4178	1.139	16.2669	1.139	20.4197	1.139	15.2609	1.139	14.8301	1.139	15.109832999999998	1.139	16.4632	1.139	16.2438
		1.14	9.52974	1.14	11.399071999999999	1.14	16.2887	1.14	20.5259	1.14	15.274818999999999	1.14	14.776243999999998	1.14	15.095220000000001	1.14	16.5255	1.14	16.2477
		1.141	9.54697	1.141	11.4611	1.141	16.339	1.141	20.6225	1.141	15.194844999999999	1.141	14.7989	1.141	15.1635	1.141	16.583	1.141	16.2713
		1.142	9.63968	1.142	11.4757	1.142	16.417828999999994	1.142	20.8019	1.142	15.228105999999999	1.142	14.8554	1.142	15.1584	1.142	16.582653999999998	1.142	16.282989999999998
		1.143	9.71317	1.143	11.4799	1.143	16.4289	1.143	20.9028	1.143	15.238567999999999	1.143	14.8103	1.143	15.0693	1.143	16.4993	1.143	16.225
		1.144	9.852056000000001	1.144	11.4235	1.144	16.4807	1.144	21.0643	1.144	15.1667	1.144	14.9084	1.144	15.0902	1.144	16.4458	1.144	16.165
		1.145	9.89367	1.145	11.3955	1.145	16.507797999999998	1.145	21.167130000000004	1.145	15.1948	1.145	14.8975	1.145	15.131817999999999	1.145	16.4853	1.145	16.199818999999998
		1.146	9.914169000000001	1.146	11.430360000000002	1.146	16.627278000000004	1.146	21.3052	1.146	15.153621000000001	1.146	14.8545	1.146	15.074582999999999	1.146	16.4541	1.146	16.2279
		1.147	9.994800999999999	1.147	11.378198999999999	1.147	16.733296999999997	1.147	21.473277000000003	1.147	15.125299000000002	1.147	14.711481000000003	1.147	15.085973999999997	1.147	16.4117	1.147	16.240461000000003
		1.148	10.1627	1.148	11.2566	1.148	16.7692	1.148	21.610228999999997	1.148	15.166352999999999	1.148	14.7584	1.148	15.144181999999999	1.148	16.2781	1.148	16.278
		1.149	10.213498999999999	1.149	11.290201000000001	1.149	16.8894	1.149	21.7333	1.149	15.116841999999998	1.149	14.8019	1.149	15.160941999999999	1.149	16.2894	1.149	16.234755999999997
		1.15	10.3289	1.15	11.261337000000001	1.15	17.0538	1.15	21.8792	1.15	15.11	1.15	14.809	1.15	15.1578	1.15	16.195	1.15	16.256
		1.151	10.4299	1.151	11.275241000000005	1.151	17.153561000000003	1.151	22.0052	1.151	15.1609	1.151	14.772075000000001	1.151	15.0968	1.151	16.1182	1.151	16.277
		1.152	10.5214	1.152	11.204004999999999	1.152	17.1632	1.152	22.133	1.152	15.2748	1.152	14.7527	1.152	15.176	1.152	16.107	1.152	16.2775
		1.153	10.532	1.153	11.200641000000003	1.153	17.2025	1.153	22.254025999999996	1.153	15.319251000000001	1.153	14.8388	1.153	15.0573	1.153	16.1352	1.153	16.243418000000002
		1.1540000000000001	10.6146	1.1540000000000001	11.1621	1.1540000000000001	17.274	1.1540000000000001	22.4328	1.1540000000000001	15.3073	1.1540000000000001	14.861044999999999	1.1540000000000001	15.048651000000001	1.1540000000000001	16.099821000000002	1.1540000000000001	16.2712
		1.155	10.646180999999999	1.155	11.117053999999996	1.155	17.375580000000003	1.155	22.547864999999998	1.155	15.2354	1.155	14.908345999999998	1.155	15.0267	1.155	15.9998	1.155	16.3112
		1.156	10.7805	1.156	11.1324	1.156	17.4344	1.156	22.653579999999998	1.156	15.235627000000001	1.156	14.875566999999998	1.156	14.9346	1.156	16.0792	1.156	16.3341
		1.157	10.845906999999999	1.157	11.1122	1.157	17.392584999999997	1.157	22.8572	1.157	15.176518999999999	1.157	14.871559999999999	1.157	14.9141	1.157	16.0653	1.157	16.2449
		1.158	10.8286	1.158	11.198313999999998	1.158	17.4462	1.158	23.065288000000002	1.158	15.1819	1.158	14.9188	1.158	14.9363	1.158	16.007275999999997	1.158	16.300482000000002
		1.159	10.848731000000004	1.159	11.2691	1.159	17.586668999999997	1.159	23.154657000000004	1.159	15.1368	1.159	14.847	1.159	14.9318	1.159	15.9988	1.159	16.3699
		1.16	10.9105	1.16	11.1951	1.16	17.7758	1.16	23.285	1.16	15.1487	1.16	14.832436000000001	1.16	15.0155	1.16	16.0754	1.16	16.300333000000002
		1.161	10.9387	1.161	11.168157999999998	1.161	17.8932	1.161	23.4414	1.161	15.1684	1.161	14.7998	1.161	15.0131	1.161	16.1587	1.161	16.2328
		1.162	10.9617	1.162	11.172	1.162	17.980659000000003	1.162	23.482637000000004	1.162	15.170423000000001	1.162	14.7369	1.162	15.0007	1.162	16.170329000000002	1.162	16.13
		1.163	11.0243	1.163	11.1524	1.163	17.9957	1.163	23.649	1.163	15.130844999999999	1.163	14.6578	1.163	15.0139	1.163	16.1901	1.163	16.1162
		1.1640000000000001	11.0632	1.1640000000000001	11.104788000000001	1.1640000000000001	18.1959	1.1640000000000001	23.809927000000002	1.1640000000000001	15.1559	1.1640000000000001	14.7381	1.1640000000000001	15.0117	1.1640000000000001	16.0819	1.1640000000000001	16.1097
		1.165	11.1648	1.165	11.0579	1.165	18.2207	1.165	23.854046000000004	1.165	15.128533000000001	1.165	14.7985	1.165	15.041038999999998	1.165	16.0517	1.165	16.136950000000002
		1.166	11.1866	1.166	11.0385	1.166	18.3122	1.166	23.9803	1.166	15.084106000000002	1.166	14.769021999999998	1.166	15.066	1.166	16.1161	1.166	16.1544
		1.167	11.2252	1.167	11.0529	1.167	18.3598	1.167	24.113576000000002	1.167	15.0258	1.167	14.7553	1.167	15.0419	1.167	16.122953000000003	1.167	16.1218
		1.168	11.345096999999999	1.168	11.0334	1.168	18.4205	1.168	24.205873000000004	1.168	14.914943000000001	1.168	14.794071000000002	1.168	15.065413000000001	1.168	16.061844999999998	1.168	16.1091
		1.169	11.429545000000001	1.169	11.061	1.169	18.5233	1.169	24.3388	1.169	14.8888	1.169	14.7639	1.169	15.041	1.169	16.0092	1.169	16.137757999999998
		1.17	11.4682	1.17	11.0733	1.17	18.5902	1.17	24.4043	1.17	14.938469999999999	1.17	14.6605	1.17	15.095596000000002	1.17	15.904176999999999	1.17	16.2126
		1.171	11.3732	1.171	11.0678	1.171	18.611235999999998	1.171	24.5299	1.171	14.9876	1.171	14.6344	1.171	15.072513999999998	1.171	15.820293000000001	1.171	16.265971999999998
		1.172	11.3806	1.172	11.051770000000001	1.172	18.6478	1.172	24.609963999999998	1.172	15.0524	1.172	14.5907	1.172	15.1591	1.172	15.794928999999998	1.172	16.2496
		1.173	11.438366000000002	1.173	11.035368000000002	1.173	18.7549	1.173	24.8254	1.173	15.0344	1.173	14.606805000000001	1.173	15.191416000000002	1.173	15.8511	1.173	16.291871999999998
		1.1740000000000002	11.482678999999997	1.1740000000000002	10.9866	1.1740000000000002	18.7721	1.1740000000000002	24.9864	1.1740000000000002	15.0677	1.1740000000000002	14.576967999999999	1.1740000000000002	15.228	1.1740000000000002	15.9102	1.1740000000000002	16.3147
		1.175	11.548	1.175	10.981491000000002	1.175	18.7766	1.175	25.026436000000004	1.175	15.0797	1.175	14.5917	1.175	15.2126	1.175	15.9505	1.175	16.3558
		1.176	11.5664	1.176	11.0134	1.176	18.853256000000002	1.176	25.118380000000002	1.176	15.0847	1.176	14.512853999999999	1.176	15.213726999999999	1.176	15.957655000000003	1.176	16.389436999999997
		1.177	11.5821	1.177	11.0615	1.177	18.9248	1.177	25.2722	1.177	15.1365	1.177	14.615504999999999	1.177	15.1638	1.177	15.868237999999998	1.177	16.409049999999997
		1.178	11.6727	1.178	11.0171	1.178	18.9946	1.178	25.3568	1.178	15.219249999999999	1.178	14.6769	1.178	15.2055	1.178	15.9321	1.178	16.452023999999998
		1.179	11.6994	1.179	11.099927000000001	1.179	19.0631	1.179	25.4481	1.179	15.167321000000003	1.179	14.594208999999998	1.179	15.263	1.179	15.962	1.179	16.4306
		1.18	11.666	1.18	11.089846999999999	1.18	19.1402	1.18	25.619	1.18	15.205668000000001	1.18	14.5196	1.18	15.355965000000001	1.18	16.0365	1.18	16.407636000000004
		1.181	11.7348	1.181	11.0491	1.181	19.2266	1.181	25.8422	1.181	15.2245	1.181	14.5544	1.181	15.379696000000004	1.181	16.0318	1.181	16.3466
		1.182	11.762607000000001	1.182	11.0199	1.182	19.303862000000002	1.182	25.910505999999998	1.182	15.281450999999999	1.182	14.4707	1.182	15.3125	1.182	16.057	1.182	16.2897
		1.183	11.866946000000006	1.183	11.0298	1.183	19.4392	1.183	26.0811	1.183	15.2723	1.183	14.3928	1.183	15.387528999999997	1.183	16.1797	1.183	16.2218
		1.1840000000000002	11.901886000000001	1.1840000000000002	10.994653999999999	1.1840000000000002	19.4976	1.1840000000000002	26.211517000000004	1.1840000000000002	15.3001	1.1840000000000002	14.4987	1.1840000000000002	15.415396999999999	1.1840000000000002	16.273937999999998	1.1840000000000002	16.193
		1.185	11.8965	1.185	11.062171000000001	1.185	19.579302000000002	1.185	26.4106	1.185	15.363741000000001	1.185	14.555743000000001	1.185	15.4776	1.185	16.2833	1.185	16.2031
		1.186	11.924653000000001	1.186	11.065027999999998	1.186	19.577	1.186	26.5273	1.186	15.421596000000001	1.186	14.533902000000001	1.186	15.5443	1.186	16.3515	1.186	16.2228
		1.187	11.9926	1.187	11.1437	1.187	19.6823	1.187	26.6485	1.187	15.3847	1.187	14.549228000000001	1.187	15.485971000000001	1.187	16.3786	1.187	16.2465
		1.188	12.1136	1.188	11.1104	1.188	19.8199	1.188	26.775354999999998	1.188	15.3324	1.188	14.5772	1.188	15.4464	1.188	16.3089	1.188	16.2567
		1.189	12.1969	1.189	11.110983999999998	1.189	19.9603	1.189	26.833600999999998	1.189	15.3197	1.189	14.5688	1.189	15.4322	1.189	16.2749	1.189	16.1712
		1.19	12.1335	1.19	11.061958999999998	1.19	20.043778000000003	1.19	26.956441000000005	1.19	15.323561000000002	1.19	14.556	1.19	15.398908000000002	1.19	16.2739	1.19	16.161783999999997
		1.191	12.1525	1.191	11.0113	1.191	20.261908000000002	1.191	27.064	1.191	15.343979999999998	1.191	14.5984	1.191	15.393	1.191	16.2967	1.191	16.112074999999997
		1.192	12.1342	1.192	10.963086000000002	1.192	20.406015000000004	1.192	27.133877000000002	1.192	15.3424	1.192	14.624939999999999	1.192	15.3825	1.192	16.2817	1.192	16.0629
		1.193	12.1241	1.193	10.955468000000002	1.193	20.5893	1.193	27.2634	1.193	15.358187000000001	1.193	14.639833999999999	1.193	15.3977	1.193	16.2698	1.193	16.0116
		1.194	12.180679999999999	1.194	10.8695	1.194	20.6598	1.194	27.4038	1.194	15.3779	1.194	14.672413999999998	1.194	15.4607	1.194	16.1786	1.194	15.960868999999999
		1.195	12.190259999999999	1.195	10.831723999999998	1.195	20.7786	1.195	27.469616000000002	1.195	15.422433999999999	1.195	14.670223999999997	1.195	15.4657	1.195	16.190454000000003	1.195	15.997292999999999
		1.196	12.187285000000001	1.196	10.804526000000001	1.196	20.840275000000005	1.196	27.4947	1.196	15.468103000000003	1.196	14.6779	1.196	15.424448999999997	1.196	16.1967	1.196	15.9779
		1.197	12.2773	1.197	10.7711	1.197	20.9224	1.197	27.6073	1.197	15.447696000000002	1.197	14.708709999999998	1.197	15.343884000000001	1.197	16.2634	1.197	15.980436000000003
		1.198	12.361614999999999	1.198	10.765554999999999	1.198	20.9666	1.198	27.803886000000002	1.198	15.489811000000003	1.198	14.7743	1.198	15.3566	1.198	16.3074	1.198	15.934242999999999
		1.199	12.4307	1.199	10.7041	1.199	21.011647999999997	1.199	27.8991	1.199	15.511482999999998	1.199	14.7729	1.199	15.4182	1.199	16.4028	1.199	15.8788
		1.2	12.574086000000001	1.2	10.6991	1.2	21.074920000000002	1.2	28.0648	1.2	15.6124	1.2	14.731088000000002	1.2	15.4835	1.2	16.352665000000002	1.2	15.8782
		1.201	12.6273	1.201	10.668893999999998	1.201	21.1304	1.201	28.1865	1.201	15.5903	1.201	14.699703000000001	1.201	15.498256999999999	1.201	16.3483	1.201	15.8777
		1.202	12.5889	1.202	10.6589	1.202	21.187727000000002	1.202	28.373177000000002	1.202	15.5953	1.202	14.690532999999999	1.202	15.381203000000001	1.202	16.3114	1.202	15.837257000000001
		1.203	12.5899	1.203	10.632693000000002	1.203	21.316774000000002	1.203	28.469517000000003	1.203	15.5448	1.203	14.648283000000003	1.203	15.357506999999998	1.203	16.3498	1.203	15.786356999999999
		1.204	12.6339	1.204	10.590247999999999	1.204	21.4409	1.204	28.623896000000002	1.204	15.493860000000002	1.204	14.5651	1.204	15.3429	1.204	16.2637	1.204	15.823653999999998
		1.205	12.661914999999999	1.205	10.6272	1.205	21.543	1.205	28.7915	1.205	15.4428	1.205	14.510946000000002	1.205	15.3454	1.205	16.274261000000003	1.205	15.827378999999999
		1.206	12.758652999999999	1.206	10.564916000000002	1.206	21.6125	1.206	28.873372000000003	1.206	15.466391000000002	1.206	14.4787	1.206	15.2825	1.206	16.255231000000002	1.206	15.817693000000002
		1.207	12.8488	1.207	10.569413999999998	1.207	21.6599			1.207	15.363686999999999	1.207	14.543221000000003	1.207	15.2647	1.207	16.2548	1.207	15.8466
		1.208	12.9515	1.208	10.4989	1.208	21.6423			1.208	15.3412	1.208	14.615493999999998	1.208	15.2586	1.208	16.2656	1.208	15.865
		1.209	13.0467	1.209	10.4573	1.209	21.8143			1.209	15.337	1.209	14.5635	1.209	15.3431	1.209	16.2539	1.209	15.9649
		1.21	13.0878	1.21	10.502332000000001	1.21	21.799485999999998			1.21	15.3186	1.21	14.5482	1.21	15.3187	1.21	16.2553	1.21	15.970731000000002
		1.211	13.1569	1.211	10.521659999999999	1.211	21.8748			1.211	15.290978000000003	1.211	14.5137	1.211	15.3321	1.211	16.2479	1.211	15.9205
		1.212	13.2444	1.212	10.524209999999998	1.212	21.931617000000003			1.212	15.2598	1.212	14.544758999999999	1.212	15.3622	1.212	16.2894	1.212	15.9415
		1.213	13.293800000000001	1.213	10.532	1.213	22.0753			1.213	15.1941	1.213	14.524461000000002	1.213	15.3556	1.213	16.2953	1.213	15.859678999999998
		1.214	13.3117	1.214	10.525143999999996	1.214	22.2314			1.214	15.135443000000002	1.214	14.5307	1.214	15.3271	1.214	16.288	1.214	15.782758999999995
		1.215	13.417916000000002	1.215	10.439604999999998	1.215	22.350533000000002			1.215	15.183	1.215	14.576149000000001	1.215	15.383961000000001	1.215	16.261188999999998	1.215	15.7865
		1.216	13.4998	1.216	10.4155	1.216	22.456			1.216	15.151613000000001	1.216	14.6093	1.216	15.404207999999999	1.216	16.2253	1.216	15.788435999999999
		1.217	13.462803000000001	1.217	10.3739	1.217	22.5335			1.217	15.0825	1.217	14.6183	1.217	15.396245000000002	1.217	16.306566999999998	1.217	15.777292000000001
		1.218	13.527211999999999	1.218	10.4356	1.218	22.657			1.218	15.0753	1.218	14.6898	1.218	15.455544000000002	1.218	16.3345	1.218	15.799525000000001
		1.219	13.5964	1.219	10.447588999999999	1.219	22.754164000000003			1.219	15.109855000000001	1.219	14.641850999999999	1.219	15.394	1.219	16.329003999999998	1.219	15.8418
		1.22	13.6311	1.22	10.368	1.22	22.878921000000002			1.22	15.1303	1.22	14.6831	1.22	15.384184999999999	1.22	16.2857	1.22	15.815549999999998
		1.221	13.682692000000001	1.221	10.342690000000001	1.221	23.001			1.221	15.054	1.221	14.6641	1.221	15.338719999999999	1.221	16.1931	1.221	15.8247
		1.222	13.7206	1.222	10.2583	1.222	23.0995			1.222	15.0036	1.222	14.6622	1.222	15.251	1.222	16.199541000000004	1.222	15.8495
		1.2229999999999999	13.7312	1.2229999999999999	10.271693000000003	1.2229999999999999	23.170872000000003			1.2229999999999999	14.980568000000002	1.2229999999999999	14.621306999999998	1.2229999999999999	15.19	1.2229999999999999	16.336809000000002	1.2229999999999999	15.825
		1.224	13.803806000000002	1.224	10.2433	1.224	23.2586			1.224	15.0161	1.224	14.5788	1.224	15.148033000000002	1.224	16.4219	1.224	15.813386000000001
		1.225	13.939079999999999	1.225	10.1849	1.225	23.380427000000005			1.225	15.025110000000002	1.225	14.540381000000002	1.225	15.0925	1.225	16.4275	1.225	15.877068000000001
		1.226	14.0231	1.226	10.123481000000002	1.226	23.5834			1.226	15.065124999999998	1.226	14.511286000000002	1.226	15.166227000000001	1.226	16.3594	1.226	15.8748
		1.227	14.1113	1.227	10.1473	1.227	23.737977000000004			1.227	15.0339	1.227	14.4996	1.227	15.1083	1.227	16.2289	1.227	15.8558
		1.228	14.2118	1.228	10.107783999999999	1.228	23.7995			1.228	15.0001	1.228	14.5123	1.228	15.155282000000001	1.228	16.18	1.228	15.856193000000001
		1.229	14.2901	1.229	10.154753999999999	1.229	23.8562			1.229	15.0479	1.229	14.579591999999998	1.229	15.1374	1.229	16.1601	1.229	15.848206000000001
		1.23	14.322714999999999	1.23	10.150296999999998	1.23	23.937488000000002			1.23	15.135978000000001	1.23	14.530332999999999	1.23	15.186390000000001	1.23	16.1444	1.23	15.7953
		1.231	14.4186	1.231	10.178834000000002	1.231	24.0414			1.231	15.179348999999998	1.231	14.5178	1.231	15.185633000000001	1.231	16.1121	1.231	15.8334
		1.232	14.576944000000001	1.232	10.165	1.232	24.2704			1.232	15.161053999999998	1.232	14.4607	1.232	15.159098999999998	1.232	16.1307	1.232	15.852599999999999
		1.2329999999999999	14.6509	1.2329999999999999	10.1776	1.2329999999999999	24.500543999999998			1.2329999999999999	15.111536999999998	1.2329999999999999	14.4239	1.2329999999999999	15.1058	1.2329999999999999	16.1943	1.2329999999999999	15.775716999999998
		1.234	14.828173999999999	1.234	10.1978	1.234	24.6122			1.234	15.2389	1.234	14.373916000000001	1.234	15.0706	1.234	16.1688	1.234	15.7198
		1.235	14.927334000000002	1.235	10.2164	1.235	24.8037			1.235	15.230122999999999	1.235	14.3195	1.235	15.1024	1.235	16.2594	1.235	15.702027999999999
		1.236	15.0721	1.236	10.2449	1.236	24.917281000000003			1.236	15.2251	1.236	14.4073	1.236	15.113	1.236	16.2125	1.236	15.6763
		1.237	14.993078000000002	1.237	10.2817	1.237	24.9997			1.237	15.19	1.237	14.3784	1.237	15.1166	1.237	16.274	1.237	15.6763
		1.238	15.099184999999999	1.238	10.3188	1.238	25.0697			1.238	15.166436000000001	1.238	14.4517	1.238	15.175046000000002	1.238	16.296	1.238	15.653597999999999
		1.239	15.1082	1.239	10.3544	1.239	25.235348000000002			1.239	15.2988	1.239	14.522	1.239	15.196	1.239	16.223	1.239	15.648447999999998
		1.24	15.1023	1.24	10.339	1.24	25.431			1.24	15.307	1.24	14.471518999999999	1.24	15.241971000000001	1.24	16.2441	1.24	15.683404000000001
		1.241	15.203	1.241	10.390996999999999	1.241	25.607091999999998			1.241	15.3108	1.241	14.4791	1.241	15.212456000000001	1.241	16.232108999999998	1.241	15.7239
		1.242	15.331463999999999	1.242	10.3977					1.242	15.3015	1.242	14.472871000000001	1.242	15.301	1.242	16.229454999999998	1.242	15.719107000000001
		1.2429999999999999	15.3934	1.2429999999999999	10.2983					1.2429999999999999	15.3193	1.2429999999999999	14.4496	1.2429999999999999	15.344066999999999	1.2429999999999999	16.2446	1.2429999999999999	15.7834
		1.244	15.404416000000001	1.244	10.258690999999999					1.244	15.330672999999999	1.244	14.4362	1.244	15.271049999999999	1.244	16.2051	1.244	15.760148000000001
		1.245	15.4425	1.245	10.2687					1.245	15.3629	1.245	14.4578	1.245	15.271939999999999	1.245	16.183	1.245	15.7428
		1.246	15.458981000000001	1.246	10.203740999999999					1.246	15.342877999999999	1.246	14.486	1.246	15.3412	1.246	16.2068	1.246	15.849513000000002
		1.247	15.441549000000002	1.247	10.128485000000001					1.247	15.297913999999999	1.247	14.511206999999999	1.247	15.318921999999999	1.247	16.1612	1.247	15.7464
		1.248	15.4337	1.248	10.089303000000001					1.248	15.2244	1.248	14.5241	1.248	15.279	1.248	16.171	1.248	15.746918999999998
		1.249	15.490763999999999	1.249	10.0894					1.249	15.3188	1.249	14.6047	1.249	15.2555	1.249	16.202	1.249	15.692003999999999
		1.25	15.666910000000001	1.25	10.095381999999999					1.25	15.4047	1.25	14.6139	1.25	15.264426000000002	1.25	16.1843	1.25	15.6413
		1.251	15.798151000000002	1.251	10.0282					1.251	15.409	1.251	14.652108999999998	1.251	15.3133	1.251	16.1697	1.251	15.6596
		1.252	15.803193000000002	1.252	10.0045					1.252	15.4326	1.252	14.659313000000001	1.252	15.3937	1.252	16.195818000000003	1.252	15.5694
		1.253	15.911711000000002	1.253	9.89225					1.253	15.465273000000002	1.253	14.6506	1.253	15.4001	1.253	16.2545	1.253	15.6321
		1.254	16.0066	1.254	9.92232					1.254	15.392323000000001	1.254	14.631146000000001	1.254	15.4316	1.254	16.3652	1.254	15.721457000000001
		1.255	15.9992	1.255	9.86482					1.255	15.4499	1.255	14.585151999999999	1.255	15.403998999999999	1.255	16.3123	1.255	15.7355
		1.256	16.0434	1.256	9.84895					1.256	15.4773	1.256	14.568	1.256	15.414158000000002	1.256	16.3688	1.256	15.752928999999998
		1.257	16.094718999999998	1.257	9.78584					1.257	15.461976999999997	1.257	14.574940999999999	1.257	15.4661	1.257	16.389062000000003	1.257	15.762891000000002
		1.258	16.1627	1.258	9.74323					1.258	15.459	1.258	14.543448999999999	1.258	15.5729	1.258	16.3381	1.258	15.6476
		1.259	16.2805	1.259	9.81107					1.259	15.4733	1.259	14.506986000000001	1.259	15.6246	1.259	16.3976	1.259	15.5973
		1.26	16.3197	1.26	9.82567					1.26	15.394611000000001	1.26	14.616836000000003	1.26	15.6348	1.26	16.350521999999998	1.26	15.5956
		1.261	16.454656000000004	1.261	9.817264999999999					1.261	15.383519999999999	1.261	14.6504	1.261	15.625	1.261	16.3171	1.261	15.6001
		1.262	16.521131999999998	1.262	9.798573000000001					1.262	15.384089000000001	1.262	14.642883999999999	1.262	15.6285	1.262	16.2562	1.262	15.668646000000003
		1.263	16.5102	1.263	9.799386999999998					1.263	15.398902000000001	1.263	14.626783999999999	1.263	15.565368999999997	1.263	16.2393	1.263	15.752038000000002
		1.264	16.5366	1.264	9.80237					1.264	15.393343000000002	1.264	14.656130999999998	1.264	15.531028999999998	1.264	16.2364	1.264	15.688396999999998
		1.265	16.659	1.265	9.74143					1.265	15.4446	1.265	14.655303999999997	1.265	15.511	1.265	16.2797	1.265	15.6848
		1.266	16.7639	1.266	9.73415					1.266	15.441868000000001	1.266	14.5805	1.266	15.519093999999999	1.266	16.264923999999997	1.266	15.6559
		1.267	16.766502000000003	1.267	9.736595999999999					1.267	15.385515999999999	1.267	14.510088999999999	1.267	15.5298	1.267	16.2557	1.267	15.689906999999998
		1.268	16.8484	1.268	9.786354000000001					1.268	15.428776000000003	1.268	14.514741000000003	1.268	15.4666	1.268	16.2746	1.268	15.6293
		1.269	16.9311	1.269	9.787987000000001					1.269	15.403476000000001	1.269	14.5702	1.269	15.4096	1.269	16.3494	1.269	15.6723
		1.27	17.0597	1.27	9.7596					1.27	15.411570000000001	1.27	14.5513	1.27	15.3959	1.27	16.362464000000003	1.27	15.663499999999999
		1.271	17.095777000000002	1.271	9.759803999999999					1.271	15.4078	1.271	14.4843	1.271	15.3774	1.271	16.3337	1.271	15.669763000000001
		1.272	17.175881999999998	1.272	9.7292					1.272	15.431752999999999	1.272	14.4742	1.272	15.308589999999999	1.272	16.2586	1.272	15.7181
		1.273	17.1874	1.273	9.63332					1.273	15.475086000000001	1.273	14.4486	1.273	15.241691000000001	1.273	16.1532	1.273	15.7877
		1.274	17.1938	1.274	9.67953					1.274	15.3825	1.274	14.462203000000002	1.274	15.3111	1.274	16.1554	1.274	15.7637
		1.275	17.1958	1.275	9.646989999999999					1.275	15.354033000000001	1.275	14.4738	1.275	15.3076	1.275	16.1555	1.275	15.8205
		1.276	17.2694	1.276	9.57079					1.276	15.4026	1.276	14.464307999999999	1.276	15.363230000000001	1.276	16.1475	1.276	15.825
		1.277	17.4131	1.277	9.527930999999999					1.277	15.346953000000001	1.277	14.421401000000005	1.277	15.402693999999999	1.277	16.1672	1.277	15.9538
		1.278	17.4947	1.278	9.49661					1.278	15.3341	1.278	14.4208	1.278	15.400908000000001	1.278	16.1654	1.278	15.9833
		1.2790000000000001	17.5399	1.2790000000000001	9.43203					1.2790000000000001	15.329	1.2790000000000001	14.4489	1.2790000000000001	15.397	1.2790000000000001	16.1251	1.2790000000000001	15.9035
		1.28	17.6708	1.28	9.3286					1.28	15.2497	1.28	14.4239	1.28	15.3737	1.28	16.0445	1.28	15.8654
		1.281	17.7253	1.281	9.3152					1.281	15.263653999999997	1.281	14.4347	1.281	15.304228000000002	1.281	16.0848	1.281	15.8653
		1.282	17.7984	1.282	9.28584					1.282	15.2124	1.282	14.4896	1.282	15.300958999999999	1.282	16.122843999999997	1.282	15.812991000000004
		1.283	17.9281	1.283	9.33605					1.283	15.2725	1.283	14.4877	1.283	15.306783000000001	1.283	16.129761000000002	1.283	15.7778
		1.284	17.963108000000002	1.284	9.37823					1.284	15.4376	1.284	14.491405000000002	1.284	15.3525	1.284	16.1819	1.284	15.831173999999999
		1.285	18.010544999999997	1.285	9.39691					1.285	15.4801	1.285	14.5316	1.285	15.311707000000002	1.285	16.156	1.285	15.8165
		1.286	17.9741	1.286	9.46367					1.286	15.497141000000001	1.286	14.6603	1.286	15.2576	1.286	16.1576	1.286	15.917
		1.287	18.0753	1.287	9.46614					1.287	15.502783000000003	1.287	14.689753999999999	1.287	15.2418	1.287	16.1999	1.287	15.9338
		1.288	18.1692	1.288	9.46103					1.288	15.5569	1.288	14.723033000000001	1.288	15.248048999999998	1.288	16.2532	1.288	15.9044
		1.2890000000000001	18.2788	1.2890000000000001	9.39504					1.2890000000000001	15.5283	1.2890000000000001	14.7263	1.2890000000000001	15.2163	1.2890000000000001	16.1668	1.2890000000000001	15.9746
		1.29	18.3995	1.29	9.34709					1.29	15.539	1.29	14.723427000000001	1.29	15.2891	1.29	16.1482	1.29	16.0613
		1.291	18.4359	1.291	9.40947					1.291	15.6188	1.291	14.6918	1.291	15.3141	1.291	16.132	1.291	16.0049
		1.292	18.5332	1.292	9.35419					1.292	15.604911999999999	1.292	14.673803000000001	1.292	15.305318000000002	1.292	16.1044	1.292	15.992531999999999
		1.293	18.607419999999998	1.293	9.35613					1.293	15.6095	1.293	14.724988999999999	1.293	15.3247	1.293	16.1347	1.293	15.882921999999999
		1.294	18.6909	1.294	9.318836000000001					1.294	15.538063999999999	1.294	14.770935999999999	1.294	15.3281	1.294	16.1828	1.294	15.927199000000002
		1.295	18.8851	1.295	9.27091					1.295	15.4382	1.295	14.7203	1.295	15.357436000000002	1.295	16.195778999999998	1.295	15.929514000000001
		1.296	19.0144	1.296	9.215710999999999					1.296	15.506865000000001	1.296	14.7069	1.296	15.400621999999998	1.296	16.1632	1.296	15.937716999999997
		1.297	18.9851	1.297	9.228646000000001					1.297	15.4685	1.297	14.706140999999999	1.297	15.4211	1.297	16.065254999999997	1.297	15.8829
		1.298	19.0507	1.298	9.2018					1.298	15.3837	1.298	14.623961000000001	1.298	15.4284	1.298	16.041764999999998	1.298	15.943290000000001
		1.2990000000000002	19.1536	1.2990000000000002	9.19819					1.2990000000000002	15.4592	1.2990000000000002	14.641540000000003	1.2990000000000002	15.5064	1.2990000000000002	16.1106	1.2990000000000002	15.963108999999998
		1.3	19.3084	1.3	9.14723					1.3	15.4644	1.3	14.540163000000002	1.3	15.5658	1.3	16.1115	1.3	15.9429
		1.301	19.3716	1.301	9.157110000000001					1.301	15.513138000000001	1.301	14.541383999999995	1.301	15.517318000000003	1.301	16.1137	1.301	16.0036
		1.3019999999999998	19.4606	1.3019999999999998	9.1762					1.3019999999999998	15.5553	1.3019999999999998	14.488	1.3019999999999998	15.5068	1.3019999999999998	16.108	1.3019999999999998	15.9898
		1.303	19.5039	1.303	9.103888999999999					1.303	15.6137	1.303	14.453180999999999	1.303	15.5373	1.303	16.0993	1.303	16.0005
		1.304	19.6083	1.304	9.05964					1.304	15.673509000000001	1.304	14.434256999999999	1.304	15.505119999999998	1.304	16.1282	1.304	16.0127
		1.305	19.6745	1.305	9.09494					1.305	15.7376	1.305	14.4183	1.305	15.4815	1.305	16.1021	1.305	16.0246
		1.306	19.7534	1.306	9.079139000000001					1.306	15.682261999999998	1.306	14.3853	1.306	15.4975	1.306	16.1326	1.306	16.0203
		1.307	19.8498	1.307	9.07869					1.307	15.6651	1.307	14.3899	1.307	15.544806999999999	1.307	16.1092	1.307	16.0722
		1.308	19.9523	1.308	9.052843000000001					1.308	15.657	1.308	14.459314000000001	1.308	15.5804	1.308	16.046	1.308	16.0597
		1.3090000000000002	19.9836	1.3090000000000002	9.00259					1.3090000000000002	15.574363000000002	1.3090000000000002	14.517726999999997	1.3090000000000002	15.5998	1.3090000000000002	15.977072999999999	1.3090000000000002	16.0259
		1.31	20.0461	1.31	8.970424999999999					1.31	15.544428999999996	1.31	14.5458	1.31	15.462252000000001	1.31	15.950171999999998	1.31	16.079116000000003
		1.311	20.0458	1.311	8.98917					1.311	15.547141000000002	1.311	14.574844999999998	1.311	15.484435999999999	1.311	16.0091	1.311	16.102116000000002
		1.3119999999999998	20.063361999999998	1.3119999999999998	8.948773000000001					1.3119999999999998	15.498916000000001	1.3119999999999998	14.577321999999999	1.3119999999999998	15.458	1.3119999999999998	16.0393	1.3119999999999998	16.1004
		1.313	20.113738000000005	1.313	8.961424000000001					1.313	15.468813999999995	1.313	14.561782000000001	1.313	15.4474	1.313	16.078839000000002	1.313	16.084
		1.314	20.178894999999997	1.314	9.000015999999999					1.314	15.410174999999999	1.314	14.518937000000001	1.314	15.477483000000001	1.314	16.0295	1.314	16.108024999999998
		1.315	20.2959	1.315	8.96504					1.315	15.3534	1.315	14.402489999999998	1.315	15.555709999999998	1.315	16.079053000000002	1.315	16.111
		1.316	20.4167	1.316	8.916203000000001					1.316	15.3709	1.316	14.4287	1.316	15.5596	1.316	16.0879	1.316	16.1857
		1.317	20.514863000000002	1.317	8.94191					1.317	15.398173000000002	1.317	14.4223	1.317	15.618	1.317	16.126502000000002	1.317	16.183
		1.318	20.685281999999997	1.318	8.953828000000001					1.318	15.3949	1.318	14.343889999999998	1.318	15.587	1.318	16.0557	1.318	16.1014
		1.319	20.8244	1.319	8.93886					1.319	15.424458999999999	1.319	14.4041	1.319	15.5558	1.319	15.9398	1.319	16.1067
		1.32	20.9136	1.32	8.90596					1.32	15.350318000000001	1.32	14.454	1.32	15.574	1.32	15.911840999999999	1.32	16.082
		1.321	21.045	1.321	8.89063					1.321	15.335306999999998	1.321	14.469928999999999	1.321	15.541210000000001	1.321	15.857701000000002	1.321	16.1283
		1.3219999999999998	21.2036	1.3219999999999998	8.86926					1.3219999999999998	15.2888	1.3219999999999998	14.419	1.3219999999999998	15.4832	1.3219999999999998	15.8645	1.3219999999999998	16.1114
		1.323	21.218669000000002	1.323	8.86698					1.323	15.2942	1.323	14.316738000000003	1.323	15.461068999999998	1.323	15.8437	1.323	16.1095
		1.324	21.2805	1.324	8.85013					1.324	15.316086000000002	1.324	14.373151000000002	1.324	15.4848	1.324	15.840071000000002	1.324	16.0744
		1.325	21.391372999999998	1.325	8.81128					1.325	15.2365	1.325	14.4062	1.325	15.4616	1.325	15.8701	1.325	16.153926000000002
		1.326	21.4995	1.326	8.832113000000001					1.326	15.1637	1.326	14.4204	1.326	15.468673000000003	1.326	15.8849	1.326	16.174436999999998
		1.327	21.557	1.327	8.787469999999999					1.327	15.2021	1.327	14.379091999999998	1.327	15.503508999999998	1.327	15.8863	1.327	16.128638000000002
		1.328	21.559662999999997	1.328	8.80706					1.328	15.207701999999998	1.328	14.4715	1.328	15.4144	1.328	15.8877	1.328	16.0724
		1.329	21.6595	1.329	8.811851999999998					1.329	15.282843000000002	1.329	14.445727999999999	1.329	15.430638000000002	1.329	15.9253	1.329	16.054803999999997
		1.33	21.7563	1.33	8.84614					1.33	15.249321000000002	1.33	14.4822	1.33	15.385141000000003	1.33	16.0189	1.33	15.951101999999999
		1.331	21.852510000000002	1.331	8.8889					1.331	15.166	1.331	14.5282	1.331	15.292758999999998	1.331	16.0279	1.331	15.863671999999998
		1.3319999999999999	21.9758	1.3319999999999999	8.97469					1.3319999999999999	15.166360000000001	1.3319999999999999	14.431118999999999	1.3319999999999999	15.318503000000002	1.3319999999999999	15.991774999999999	1.3319999999999999	15.8483
		1.333	22.036507000000004	1.333	8.890568000000002					1.333	15.1521	1.333	14.3924	1.333	15.276110000000001	1.333	15.924347999999998	1.333	15.8782
		1.334	22.0974	1.334	8.92387					1.334	15.1204	1.334	14.425916999999998	1.334	15.326751000000002	1.334	15.914197999999999	1.334	15.8884
		1.335	22.1667	1.335	8.89956					1.335	15.215281000000001	1.335	14.417	1.335	15.415	1.335	15.9814	1.335	15.8966
		1.336	22.1667	1.336	8.834					1.336	15.1926	1.336	14.3842	1.336	15.447451999999998	1.336	15.9965	1.336	15.9017
		1.337	22.2274	1.337	8.827440999999999					1.337	15.236099000000001	1.337	14.4645	1.337	15.395063999999998	1.337	16.0345	1.337	15.890291999999999
		1.338	22.3008	1.338	8.786584000000001					1.338	15.245566000000002	1.338	14.5092	1.338	15.3952	1.338	15.9762	1.338	15.865039999999999
		1.339	22.4166	1.339	8.798335999999999					1.339	15.2594	1.339	14.4835	1.339	15.435138000000002	1.339	15.9521	1.339	15.9814
		1.34	22.491286000000002	1.34	8.79495					1.34	15.240711000000001	1.34	14.5332	1.34	15.407046999999999	1.34	16.0206	1.34	16.071626000000002
		1.341	22.609099999999998	1.341	8.78393					1.341	15.330307000000001	1.341	14.576830000000001	1.341	15.4137	1.341	16.0352	1.341	16.0276
		1.3419999999999999	22.7169	1.3419999999999999	8.74695					1.3419999999999999	15.3754	1.3419999999999999	14.5674	1.3419999999999999	15.3952	1.3419999999999999	16.0187	1.3419999999999999	15.905933000000001
		1.343	22.8058	1.343	8.72029					1.343	15.3525	1.343	14.526401000000002	1.343	15.3525	1.343	15.976298999999997	1.343	15.856950000000001
		1.344	22.9969	1.344	8.635195999999999					1.344	15.343055000000001	1.344	14.49	1.344	15.3577	1.344	15.949	1.344	15.7936
		1.345	23.155935000000003	1.345	8.60561					1.345	15.3188	1.345	14.513413999999997	1.345	15.336591999999998	1.345	15.986526000000001	1.345	15.784091999999998
		1.346	23.3534	1.346	8.57551					1.346	15.3103	1.346	14.523150000000001	1.346	15.3505	1.346	15.9842	1.346	15.761476000000002
		1.347	23.4889	1.347	8.628421000000001					1.347	15.1842	1.347	14.4929	1.347	15.392206999999999	1.347	16.013	1.347	15.7704
		1.348	23.5898	1.348	8.604315999999999					1.348	15.120249999999999	1.348	14.5416	1.348	15.444142000000001	1.348	16.0415	1.348	15.850518000000001
		1.349	23.6072	1.349	8.64018					1.349	15.038258999999998	1.349	14.5201	1.349	15.4336	1.349	16.061989999999998	1.349	15.838
		1.35	23.8032	1.35	8.6277					1.35	15.0684	1.35	14.5992	1.35	15.4144	1.35	16.108344000000002	1.35	15.8635
		1.351	23.9203	1.351	8.62322					1.351	15.0925	1.351	14.624953000000001	1.351	15.4824	1.351	16.102498999999998	1.351	15.870183999999998
		1.352	24.0231	1.352	8.639375000000001					1.352	15.0608	1.352	14.652071000000003	1.352	15.435856999999999	1.352	16.0668	1.352	15.834280999999999
		1.3530000000000002	24.219723000000002	1.3530000000000002	8.66584					1.3530000000000002	15.046638000000002	1.3530000000000002	14.5682	1.3530000000000002	15.350723999999998	1.3530000000000002	15.9755	1.3530000000000002	15.7961
		1.354	24.316322999999997	1.354	8.64596					1.354	15.1066	1.354	14.515441999999998	1.354	15.368761999999998	1.354	15.948	1.354	15.792269999999998
		1.355	24.4094	1.355	8.65212					1.355	15.1683	1.355	14.590721000000002	1.355	15.335	1.355	15.9111	1.355	15.8531
		1.356	24.503	1.356	8.67946					1.356	15.112915000000001	1.356	14.577252999999999	1.356	15.292121000000002	1.356	15.9222	1.356	15.8018
		1.357	24.6169	1.357	8.65553					1.357	15.1259	1.357	14.624116000000004	1.357	15.339621999999999	1.357	15.9094	1.357	15.726507999999999
		1.358	24.7658	1.358	8.66536					1.358	14.954	1.358	14.610285999999999	1.358	15.2815	1.358	15.8852	1.358	15.660423000000002
		1.359	24.9146	1.359	8.701621999999999					1.359	15.011743999999998	1.359	14.5964	1.359	15.216218999999999	1.359	15.887469999999999	1.359	15.5932
		1.36	25.016139000000003	1.36	8.78189					1.36	15.1301	1.36	14.6913	1.36	15.1694	1.36	15.8017	1.36	15.7097
		1.361	25.151277000000004	1.361	8.806510000000001					1.361	15.213	1.361	14.6807	1.361	15.1961	1.361	15.784334999999999	1.361	15.712393999999998
		1.362	25.2651	1.362	8.79623					1.362	15.198716000000001	1.362	14.5745	1.362	15.186	1.362	15.8818	1.362	15.719750999999999
		1.3630000000000002	25.428	1.3630000000000002	8.807234000000001					1.3630000000000002	15.237426999999999	1.3630000000000002	14.6114	1.3630000000000002	15.1987	1.3630000000000002	15.915723999999997	1.3630000000000002	15.756
		1.364	25.5728	1.364	8.79924					1.364	15.2381	1.364	14.6031	1.364	15.2737	1.364	15.9349	1.364	15.7631
		1.365	25.6432	1.365	8.838524999999999					1.365	15.311589000000001	1.365	14.6366	1.365	15.2814	1.365	15.8993	1.365	15.787866000000001
		1.366	25.7507	1.366	8.840530999999999					1.366	15.3314	1.366	14.5925	1.366	15.286641999999999	1.366	15.840046000000001	1.366	15.7816
		1.367	25.793284999999997	1.367	8.851441999999999					1.367	15.3453	1.367	14.5648	1.367	15.3351	1.367	15.732572000000001	1.367	15.796563999999995
		1.368	26.0037	1.368	8.856347999999999					1.368	15.279318000000002	1.368	14.5838	1.368	15.368981000000002	1.368	15.7341	1.368	15.795611000000001
		1.369	26.043924999999998	1.369	8.8307					1.369	15.2587	1.369	14.5807	1.369	15.345759000000001	1.369	15.7766	1.369	15.820647000000001
		1.37	26.0865	1.37	8.84941					1.37	15.323	1.37	14.4805	1.37	15.3055	1.37	15.877328000000002	1.37	15.8904
		1.371	26.1057	1.371	8.837351000000002					1.371	15.3902	1.371	14.423913000000002	1.371	15.322545000000002	1.371	15.9022	1.371	15.814
		1.372	26.1786	1.372	8.869888000000001					1.372	15.3806	1.372	14.485475000000001	1.372	15.340828000000002	1.372	15.912236000000002	1.372	15.845995000000002
		1.3730000000000002	26.2822	1.3730000000000002	8.910021999999998					1.3730000000000002	15.3001	1.3730000000000002	14.4871	1.3730000000000002	15.1906	1.3730000000000002	15.914406000000001	1.3730000000000002	15.8236
				1.374	8.87272					1.374	15.2789	1.374	14.5067	1.374	15.062705000000001	1.374	16.0022	1.374	15.866359000000001
				1.375	8.8148					1.375	15.3154	1.375	14.5545	1.375	15.078465000000001	1.375	15.933278999999999	1.375	15.8825
				1.376	8.853525999999999					1.376	15.264873999999999	1.376	14.620515999999999	1.376	15.113152000000001	1.376	15.944061000000001	1.376	15.9721
				1.377	8.951966999999998					1.377	15.2932	1.377	14.595203000000001	1.377	15.1065	1.377	15.937701000000002	1.377	15.9665
				1.3780000000000001	8.97048					1.3780000000000001	15.296209999999999	1.3780000000000001	14.607152000000001	1.3780000000000001	15.108718999999999	1.3780000000000001	15.9823	1.3780000000000001	15.947165000000002
				1.379	8.937301999999999					1.379	15.2475	1.379	14.522041999999999	1.379	15.1471	1.379	15.9029	1.379	16.025
				1.38	8.93782					1.38	15.2737	1.38	14.528118000000001	1.38	15.1214	1.38	15.892761999999998	1.38	15.966940000000001
				1.381	8.872634999999999					1.381	15.2529	1.381	14.5212	1.381	15.1517	1.381	15.924373999999998	1.381	15.9716
				1.382	8.86345					1.382	15.3511	1.382	14.5413	1.382	15.1765	1.382	15.941	1.382	15.929
				1.383	8.90619					1.383	15.392064999999999	1.383	14.508598999999997	1.383	15.170338000000001	1.383	15.942381999999998	1.383	15.9124
				1.384	8.94508					1.384	15.3984	1.384	14.5799	1.384	15.1628	1.384	16.0085	1.384	15.858612999999998
				1.385	8.91927					1.385	15.395582000000001	1.385	14.469472000000001	1.385	15.155498999999999	1.385	16.121313999999998	1.385	15.8672
				1.386	8.96689					1.386	15.3735	1.386	14.3653	1.386	15.1382	1.386	16.145685999999998	1.386	15.88
				1.387	8.94057					1.387	15.382	1.387	14.350211999999999	1.387	15.1252	1.387	16.1617	1.387	15.885625000000001
				1.3880000000000001	8.94468					1.3880000000000001	15.341705999999999	1.3880000000000001	14.4211	1.3880000000000001	15.131203000000003	1.3880000000000001	16.1354	1.3880000000000001	15.9057
				1.389	8.94908					1.389	15.221	1.389	14.474716999999998	1.389	15.1586	1.389	16.115524999999998	1.389	15.927366000000005
				1.39	9.00918					1.39	15.129	1.39	14.4821	1.39	15.158608999999998	1.39	16.1047	1.39	15.9313
				1.391	9.04586					1.391	15.1386	1.391	14.5423	1.391	15.1626	1.391	16.122961999999998	1.391	15.9278
				1.392	9.039449000000001					1.392	15.1751	1.392	14.499	1.392	15.085776000000003	1.392	16.0425	1.392	15.902753999999998
				1.393	9.128983999999999					1.393	15.164586000000002	1.393	14.4746	1.393	15.118504999999999	1.393	16.025510999999998	1.393	15.8778
				1.394	9.09887					1.394	15.109060999999999	1.394	14.3567	1.394	15.1337	1.394	16.017108999999998	1.394	15.8768
				1.395	9.12656					1.395	15.053567000000001	1.395	14.342003000000002	1.395	15.2255	1.395	15.959026999999999	1.395	15.8019
				1.396	9.122803000000001					1.396	15.000998000000001	1.396	14.318666000000002	1.396	15.3319	1.396	15.932103000000001	1.396	15.660013000000001
				1.397	9.07927					1.397	15.0283	1.397	14.356340000000001	1.397	15.299208999999998	1.397	15.8959	1.397	15.727979999999999
				1.398	9.07863					1.398	15.0267	1.398	14.4485	1.398	15.242816999999999	1.398	15.9321	1.398	15.799840999999999
				1.399	9.11951					1.399	14.9277	1.399	14.476998000000002	1.399	15.275023000000001	1.399	15.8484	1.399	15.677129999999998
				1.4	9.0894					1.4	14.901872000000001	1.4	14.4479	1.4	15.290322999999999	1.4	15.831938000000001	1.4	15.660596000000002
				1.401	9.14707					1.401	14.8637	1.401	14.3635	1.401	15.3101	1.401	15.8782	1.401	15.6963
				1.402	9.06699					1.402	14.876486999999997	1.402	14.368861000000003	1.402	15.3235	1.402	15.946288999999998	1.402	15.7504
				1.403	9.07279					1.403	14.824761999999998	1.403	14.374558000000002	1.403	15.4521	1.403	16.000441000000002	1.403	15.771698999999998
				1.4040000000000001	9.08792					1.4040000000000001	14.857183000000001	1.4040000000000001	14.3874	1.4040000000000001	15.498054999999999	1.4040000000000001	16.0419	1.4040000000000001	15.809025000000002
				1.405	9.09279					1.405	14.943318000000001	1.405	14.413916000000002	1.405	15.469135000000001	1.405	16.0513	1.405	15.796536999999999
				1.406	9.19091					1.406	14.974	1.406	14.3635	1.406	15.4319	1.406	16.027	1.406	15.8097
				1.407	9.2254					1.407	14.988368000000001	1.407	14.436081999999999	1.407	15.4778	1.407	15.9721	1.407	15.8334
				1.408	9.23874					1.408	15.014101999999998	1.408	14.4008	1.408	15.452228999999999	1.408	16.011	1.408	15.797007999999998
				1.409	9.198948999999999					1.409	15.022628000000001	1.409	14.4349	1.409	15.4014	1.409	15.9893	1.409	15.7363
				1.41	9.24325					1.41	15.0313	1.41	14.514	1.41	15.4169	1.41	15.904566999999998	1.41	15.656268999999998
				1.411	9.24363					1.411	15.0369	1.411	14.5054	1.411	15.4284	1.411	15.8522	1.411	15.6837
				1.412	9.36464					1.412	15.103738000000002	1.412	14.510108999999998	1.412	15.400996999999998	1.412	15.843468000000001	1.412	15.634049000000001
				1.413	9.40826					1.413	15.0884	1.413	14.500666000000002	1.413	15.422621000000001	1.413	15.822436000000001	1.413	15.720662999999998
				1.4140000000000001	9.488761999999998					1.4140000000000001	15.0423	1.4140000000000001	14.455	1.4140000000000001	15.367185000000001	1.4140000000000001	15.867640999999999	1.4140000000000001	15.7216
				1.415	9.510015000000001					1.415	15.0009	1.415	14.454263000000001	1.415	15.388656000000001	1.415	15.896173999999998	1.415	15.786055000000001
				1.416	9.48082					1.416	15.0328	1.416	14.444920999999999	1.416	15.342	1.416	15.7836	1.416	15.7033
				1.417	9.535015999999999					1.417	15.054853999999999	1.417	14.445695999999998	1.417	15.2903	1.417	15.7996	1.417	15.6719
				1.418	9.50089					1.418	15.0503	1.418	14.385773000000002	1.418	15.283266000000001	1.418	15.730205999999999	1.418	15.640996000000001
				1.419	9.53629					1.419	15.1414	1.419	14.349312999999999	1.419	15.272654000000001	1.419	15.8095	1.419	15.654060999999999
				1.42	9.52944					1.42	15.1709	1.42	14.2795	1.42	15.2368	1.42	15.8002	1.42	15.5667
				1.421	9.51969					1.421	15.1126	1.421	14.242033000000001	1.421	15.2322	1.421	15.798066000000002	1.421	15.573796999999999
				1.422	9.47482					1.422	15.1497	1.422	14.2471	1.422	15.1784	1.422	15.6694	1.422	15.5962
				1.423	9.51392					1.423	15.1197	1.423	14.2783	1.423	15.2183	1.423	15.637763999999999	1.423	15.5727
				1.4240000000000002	9.59723					1.4240000000000002	15.047177000000001	1.4240000000000002	14.249191999999999	1.4240000000000002	15.1735	1.4240000000000002	15.6938	1.4240000000000002	15.5511
				1.425	9.61568					1.425	15.1003	1.425	14.181875999999999	1.425	15.197731000000001	1.425	15.712061000000002	1.425	15.493606000000002
				1.426	9.586742000000001					1.426	15.062813999999998	1.426	14.2729	1.426	15.265491000000003	1.426	15.6985	1.426	15.492166999999998
				1.4269999999999998	9.55388					1.4269999999999998	15.134	1.4269999999999998	14.316165000000002	1.4269999999999998	15.298392999999999	1.4269999999999998	15.712098999999998	1.4269999999999998	15.463301000000001
				1.428	9.570948999999999					1.428	15.0879	1.428	14.3004	1.428	15.266	1.428	15.7192	1.428	15.4957
				1.429	9.56162					1.429	15.088474999999999	1.429	14.2667	1.429	15.27	1.429	15.726899999999999	1.429	15.5529
				1.43	9.57363					1.43	15.127436999999999	1.43	14.198868999999998	1.43	15.321311000000001	1.43	15.800818000000001	1.43	15.627151999999999
				1.431	9.52687					1.431	15.121545999999999	1.431	14.2407	1.431	15.3195	1.431	15.819508999999998	1.431	15.6541
				1.432	9.54735					1.432	15.1064	1.432	14.1888	1.432	15.2709	1.432	15.6886	1.432	15.6429
				1.433	9.53651					1.433	15.0406	1.433	14.1931	1.433	15.288269999999999	1.433	15.690786000000001	1.433	15.656641000000002
				1.4340000000000002	9.54702					1.4340000000000002	15.065446000000001	1.4340000000000002	14.1816	1.4340000000000002	15.270526000000002	1.4340000000000002	15.6715	1.4340000000000002	15.672358999999998
				1.435	9.57383					1.435	15.057	1.435	14.158398000000002	1.435	15.2656	1.435	15.6717	1.435	15.6801
				1.436	9.56578					1.436	15.0224	1.436	14.1877	1.436	15.2056	1.436	15.6251	1.436	15.6929
				1.4369999999999998	9.7105					1.4369999999999998	15.0318	1.4369999999999998	14.2288	1.4369999999999998	15.2518	1.4369999999999998	15.649423999999998	1.4369999999999998	15.764011999999997
				1.438	9.68586					1.438	15.022358999999998	1.438	14.239461000000002	1.438	15.2776	1.438	15.628731000000002	1.438	15.821259999999999
				1.439	9.7476					1.439	14.914596000000003	1.439	14.1494	1.439	15.278808999999999	1.439	15.6685	1.439	15.842341999999999
				1.44	9.89241					1.44	14.866805999999999	1.44	14.1236	1.44	15.2508	1.44	15.690322000000002	1.44	15.8833
				1.441	9.87491					1.441	14.8481	1.441	14.1196	1.441	15.3102	1.441	15.750706000000001	1.441	15.922464000000002
				1.442	9.87869					1.442	14.8167	1.442	14.079	1.442	15.295	1.442	15.763017999999999	1.442	15.912098999999994
				1.443	9.94514					1.443	14.8537	1.443	14.1188	1.443	15.2076	1.443	15.733338999999999	1.443	15.916921999999998
				1.444	9.9855					1.444	14.8652	1.444	14.1105	1.444	15.191330999999998	1.444	15.7454	1.444	15.951862000000002
				1.445	10.011369000000002					1.445	14.835507999999999	1.445	14.0507	1.445	15.1864	1.445	15.767323999999999	1.445	16.040015999999998
				1.446	10.0443					1.446	14.861673999999997	1.446	14.0714	1.446	15.2239	1.446	15.878971000000002	1.446	16.0127
				1.4469999999999998	10.080293000000001					1.4469999999999998	14.8896	1.4469999999999998	14.0334	1.4469999999999998	15.242332000000001	1.4469999999999998	15.8983	1.4469999999999998	16.0297
				1.448	10.108					1.448	14.891591999999997	1.448	14.030263000000001	1.448	15.240580999999999	1.448	15.8856	1.448	15.9772
				1.449	10.083511999999999					1.449	14.871186999999999	1.449	14.0388	1.449	15.246919000000002	1.449	15.825237000000001	1.449	15.968397999999999
				1.45	10.067953000000001					1.45	14.756020000000001	1.45	13.9774	1.45	15.2316	1.45	15.8557	1.45	15.986089000000002
				1.451	10.039522999999999					1.451	14.709971000000001	1.451	13.995242000000001	1.451	15.1869	1.451	15.811630000000001	1.451	15.9379
				1.452	10.055069999999999					1.452	14.706	1.452	13.988510000000002	1.452	15.221496000000002	1.452	15.805033000000002	1.452	15.908215000000002
				1.453	10.0833					1.453	14.6537	1.453	13.921743999999999	1.453	15.289008999999998	1.453	15.817778999999998	1.453	15.9174
				1.454	10.1263					1.454	14.6126	1.454	13.882361999999999	1.454	15.3111	1.454	15.8264	1.454	15.9126
				1.455	10.106793999999999					1.455	14.564693000000002	1.455	13.9192	1.455	15.272231000000001	1.455	15.857596000000001	1.455	15.9541
				1.456	10.150521999999999					1.456	14.514908000000002	1.456	13.938203000000001	1.456	15.2941	1.456	15.804153999999999	1.456	15.987273000000002
				1.4569999999999999	10.1539					1.4569999999999999	14.5169	1.4569999999999999	13.8816	1.4569999999999999	15.316669000000001	1.4569999999999999	15.7818	1.4569999999999999	16.013066000000002
				1.458	10.217683000000001					1.458	14.5764	1.458	13.874471000000002	1.458	15.340240999999999	1.458	15.8283	1.458	15.902373999999998
				1.459	10.2099					1.459	14.5909	1.459	13.8862	1.459	15.293101999999998	1.459	15.872200000000001	1.459	15.8873
				1.46	10.1216					1.46	14.578273000000001	1.46	13.8481	1.46	15.3009	1.46	15.8575	1.46	15.9357
				1.461	10.0669					1.461	14.643052999999998	1.461	13.861524999999999	1.461	15.244926999999999	1.461	15.876011000000002	1.461	15.879890000000001
				1.462	10.082315999999999					1.462	14.687102000000001	1.462	13.7983	1.462	15.221286000000001	1.462	15.8827	1.462	15.931847999999999
				1.463	10.0987					1.463	14.7036	1.463	13.8054	1.463	15.2465	1.463	15.854049999999999	1.463	15.977075999999999
				1.464	10.1222					1.464	14.700584000000001	1.464	13.9157	1.464	15.257003000000001	1.464	15.794575000000002	1.464	15.9392
				1.465	10.088090999999999					1.465	14.668330000000001	1.465	14.0087	1.465	15.1979	1.465	15.828601999999998	1.465	15.9874
				1.466	10.0833					1.466	14.725481000000002	1.466	14.0085	1.466	15.235669999999999	1.466	15.864548999999998	1.466	15.9795
				1.467	10.2087					1.467	14.764978000000003	1.467	14.0246	1.467	15.2778	1.467	15.808406000000002	1.467	15.9397
				1.468	10.303313000000001					1.468	14.799252000000001	1.468	13.968	1.468	15.319564000000002	1.468	15.859	1.468	15.959226999999998
				1.469	10.3732					1.469	14.815214999999998	1.469	13.957097999999998	1.469	15.366	1.469	15.835653999999998	1.469	15.958091000000001
				1.47	10.437					1.47	14.848576999999999	1.47	13.971964999999999	1.47	15.4436	1.47	15.909950000000002	1.47	15.952120999999998
				1.471	10.4505					1.471	14.830719000000002	1.471	13.993665000000002	1.471	15.449906999999998	1.471	15.852063999999999	1.471	15.9135
				1.472	10.5261					1.472	14.8291	1.472	13.9859	1.472	15.4985	1.472	15.7725	1.472	15.9858
				1.473	10.512402999999999					1.473	14.856514999999998	1.473	13.9563	1.473	15.5232	1.473	15.8191	1.473	16.0137
				1.474	10.563129999999997					1.474	14.852454999999999	1.474	13.898321000000003	1.474	15.5878	1.474	15.787235000000003	1.474	15.9174
				1.475	10.5971					1.475	14.7512	1.475	13.8783	1.475	15.6117	1.475	15.801419000000001	1.475	15.841016999999999
				1.476	10.7121					1.476	14.786152999999999	1.476	13.909260999999999	1.476	15.592414000000002	1.476	15.805708000000001	1.476	15.8613
				1.477	10.727203999999999					1.477	14.7223	1.477	13.932733999999998	1.477	15.5979	1.477	15.804355000000001	1.477	15.8444
				1.4780000000000002	10.857159999999999					1.4780000000000002	14.743825000000001	1.4780000000000002	13.8934	1.4780000000000002	15.6057	1.4780000000000002	15.8336	1.4780000000000002	15.8331
				1.479	10.8992					1.479	14.6605	1.479	13.928910000000002	1.479	15.6762	1.479	15.766469999999998	1.479	15.816642000000002
				1.48	10.993					1.48	14.676	1.48	13.970051999999999	1.48	15.605	1.48	15.7804	1.48	15.833759999999998
				1.481	11.008408000000001					1.481	14.686	1.481	13.948742999999999	1.481	15.627417999999999	1.481	15.847629000000001	1.481	15.822358000000001
				1.482	11.0131					1.482	14.74	1.482	13.9987	1.482	15.624286999999999	1.482	15.8745	1.482	15.7959
				1.483	11.092					1.483	14.678113000000002	1.483	14.0181	1.483	15.5203	1.483	15.908595000000002	1.483	15.7944
				1.484	11.1472					1.484	14.630238000000002	1.484	14.0323	1.484	15.5312	1.484	15.915823999999999	1.484	15.8643
				1.485	11.2032					1.485	14.593281000000001	1.485	14.033719999999999	1.485	15.512	1.485	15.887	1.485	15.886963999999999
				1.486	11.298338000000001					1.486	14.5181	1.486	14.045415000000002	1.486	15.547	1.486	15.865556000000002	1.486	15.868139000000001
				1.487	11.3145					1.487	14.482866999999999	1.487	14.054207000000002	1.487	15.5812	1.487	15.921202000000001	1.487	15.8695
				1.4880000000000002	11.319363000000003					1.4880000000000002	14.4581	1.4880000000000002	14.059651000000002	1.4880000000000002	15.6067	1.4880000000000002	15.921266999999999	1.4880000000000002	15.816368999999998
				1.489	11.3277					1.489	14.4367	1.489	14.017438999999998	1.489	15.5676	1.489	15.8933	1.489	15.7515
				1.49	11.2701					1.49	14.4503	1.49	13.995103000000002	1.49	15.558	1.49	15.9327	1.49	15.675
				1.491	11.3337					1.491	14.4557	1.491	13.932333999999999	1.491	15.461244999999998	1.491	15.9124	1.491	15.7136
				1.492	11.361030000000001					1.492	14.4597	1.492	13.934736999999998	1.492	15.325008999999998	1.492	15.916680999999999	1.492	15.764499999999998
				1.493	11.407316000000002					1.493	14.4933	1.493	13.916820000000001	1.493	15.372	1.493	15.9154	1.493	15.775452000000001
				1.494	11.4808					1.494	14.502	1.494	13.9346	1.494	15.452703999999999	1.494	15.9942	1.494	15.805696000000003
				1.495	11.5834					1.495	14.478670000000001	1.495	13.883165000000002	1.495	15.4576	1.495	16.0923	1.495	15.777806000000002
				1.496	11.567823999999998					1.496	14.4888	1.496	13.8791	1.496	15.4596	1.496	16.1213	1.496	15.810474000000001
				1.497	11.508693999999998					1.497	14.514406000000001	1.497	13.872908000000002	1.497	15.5216	1.497	16.116643999999997	1.497	15.7591
				1.4980000000000002	11.5566					1.4980000000000002	14.4742	1.4980000000000002	13.8984	1.4980000000000002	15.520389000000002	1.4980000000000002	16.1506	1.4980000000000002	15.6976
				1.499	11.5202					1.499	14.514493999999997	1.499	13.8854	1.499	15.4882	1.499	16.1588	1.499	15.6586
				1.5	11.5203					1.5	14.4591	1.5	14.005766000000001	1.5	15.4712	1.5	16.1544	1.5	15.7119
				1.501	11.567174999999999					1.501	14.4719	1.501	13.990168999999998	1.501	15.510947999999999	1.501	16.110416999999998	1.501	15.713737000000002
				1.502	11.6265					1.502	14.5458	1.502	13.972541999999999	1.502	15.461	1.502	16.110726999999997	1.502	15.6992
				1.5030000000000001	11.729101999999997					1.5030000000000001	14.530231000000002	1.5030000000000001	14.042458999999997	1.5030000000000001	15.372393999999998	1.5030000000000001	16.1094	1.5030000000000001	15.699245000000001
				1.504	11.8471					1.504	14.505391999999999	1.504	13.998848999999998	1.504	15.414000000000001	1.504	16.0885	1.504	15.717
				1.505	11.9323					1.505	14.471689000000001	1.505	13.9623	1.505	15.4722	1.505	16.0558	1.505	15.7092
				1.506	12.0347					1.506	14.453826000000001	1.506	13.975550000000002	1.506	15.4927	1.506	16.073	1.506	15.770124000000001
				1.507	12.1271					1.507	14.450821000000005	1.507	13.9583	1.507	15.547310000000001	1.507	16.0821	1.507	15.762388000000001
				1.508	12.2008					1.508	14.4458	1.508	13.956599999999998	1.508	15.555541999999999	1.508	15.962845000000002	1.508	15.728051999999998
				1.509	12.2509					1.509	14.4817	1.509	13.9793	1.509	15.4982	1.509	15.9196	1.509	15.7456
				1.51	12.3507					1.51	14.537614999999999	1.51	13.982698999999998	1.51	15.4433	1.51	15.9817	1.51	15.719681000000001
				1.511	12.4936					1.511	14.6011	1.511	13.9848	1.511	15.5051	1.511	16.074951000000002	1.511	15.7969
				1.512	12.5247					1.512	14.5906	1.512	13.944738000000001	1.512	15.5375	1.512	16.1201	1.512	15.795978000000002
				1.513	12.537866000000001					1.513	14.5758	1.513	13.9719	1.513	15.534072000000002	1.513	16.1054	1.513	15.737528000000001
				1.514	12.646533000000002					1.514	14.6007	1.514	13.8656	1.514	15.5431	1.514	16.0965	1.514	15.7592
				1.515	12.739158000000002					1.515	14.653703000000002	1.515	13.8194	1.515	15.5376	1.515	16.0909	1.515	15.751280000000001
				1.516	12.7264					1.516	14.625520000000002	1.516	13.843373999999999	1.516	15.5163	1.516	16.094927000000002	1.516	15.7388
				1.517	12.827241000000004					1.517	14.7093	1.517	13.806516000000002	1.517	15.445298000000001	1.517	16.1176	1.517	15.7053
				1.518	12.9201					1.518	14.671209999999999	1.518	13.738755000000001	1.518	15.4631	1.518	16.1953	1.518	15.6945
				1.519	13.0373					1.519	14.664693000000002	1.519	13.729	1.519	15.4822	1.519	16.238796999999998	1.519	15.671
				1.52	13.0659					1.52	14.640551000000002	1.52	13.705894999999998	1.52	15.494254999999999	1.52	16.255269000000002	1.52	15.6802
				1.521	13.1474					1.521	14.6295	1.521	13.697610000000001	1.521	15.469524999999999	1.521	16.2457	1.521	15.737601999999999
				1.522	13.231311999999999					1.522	14.611188999999998	1.522	13.595436999999999	1.522	15.515	1.522	16.2471	1.522	15.8119
				1.523	13.281013000000002					1.523	14.741055000000001	1.523	13.600226999999999	1.523	15.5197	1.523	16.1715	1.523	15.7928
				1.524	13.234344999999998					1.524	14.7061	1.524	13.481325000000002	1.524	15.553473999999998	1.524	16.1575	1.524	15.751415000000001
				1.525	13.293426000000002					1.525	14.7035	1.525	13.4374	1.525	15.5345	1.525	16.1565	1.525	15.7136
				1.526	13.269278999999997					1.526	14.607220000000002	1.526	13.4797	1.526	15.452615999999999	1.526	16.095451999999998	1.526	15.7404
				1.527	13.223120999999999					1.527	14.6509	1.527	13.5024	1.527	15.49	1.527	16.121798000000002	1.527	15.717654999999999
				1.528	13.4045					1.528	14.598928999999998	1.528	13.477699999999999	1.528	15.581968000000002	1.528	16.1552	1.528	15.7906
				1.5290000000000001	13.5546					1.5290000000000001	14.507268999999997	1.5290000000000001	13.4557	1.5290000000000001	15.5736	1.5290000000000001	16.2027	1.5290000000000001	15.7933
				1.53	13.6193					1.53	14.535385000000002	1.53	13.4519	1.53	15.5111	1.53	16.091216999999997	1.53	15.797578999999999
				1.531	13.671693000000001					1.531	14.5795	1.531	13.468508999999996	1.531	15.5312	1.531	16.044126000000002	1.531	15.775853000000001
				1.532	13.7238					1.532	14.614973999999998	1.532	13.527439999999999	1.532	15.4757	1.532	16.0104	1.532	15.8486
				1.533	13.8642					1.533	14.677952999999999	1.533	13.6259	1.533	15.4977	1.533	16.0331	1.533	15.881236999999999
				1.534	13.9236					1.534	14.707363000000003	1.534	13.633323999999998	1.534	15.4908	1.534	16.0453	1.534	15.9199
				1.535	14.0129					1.535	14.6906	1.535	13.592957000000002	1.535	15.4083	1.535	16.073233000000002	1.535	15.945120000000001
				1.536	14.175123000000001					1.536	14.665961999999999	1.536	13.5972	1.536	15.4264	1.536	16.1037	1.536	16.0014
				1.537	14.184846000000002					1.537	14.6612	1.537	13.666716999999998	1.537	15.402976000000002	1.537	16.1825	1.537	15.981024999999999
				1.538	14.299470000000001					1.538	14.667045000000002	1.538	13.6935	1.538	15.358982000000001	1.538	16.1816	1.538	15.9999
				1.5390000000000001	14.372163999999998					1.5390000000000001	14.6539	1.5390000000000001	13.723283000000002	1.5390000000000001	15.314738000000002	1.5390000000000001	16.2008	1.5390000000000001	16.0436
				1.54	14.4812					1.54	14.6373	1.54	13.6557	1.54	15.2249	1.54	16.2521	1.54	16.0244
				1.541	14.5521					1.541	14.5876	1.541	13.6454	1.541	15.2342	1.541	16.253655000000002	1.541	16.0745
				1.542	14.5835					1.542	14.4899	1.542	13.658108999999998	1.542	15.2676	1.542	16.246145000000002	1.542	16.117
				1.543	14.6663					1.543	14.537551000000002	1.543	13.635501999999999	1.543	15.201	1.543	16.2004	1.543	16.1774
				1.544	14.7951					1.544	14.571917000000001	1.544	13.6602	1.544	15.2568	1.544	16.2262	1.544	16.1066
				1.545	14.932167999999999					1.545	14.546738999999999	1.545	13.643341999999999	1.545	15.282910000000001	1.545	16.2691	1.545	16.0754
				1.546	15.0185					1.546	14.627946999999999	1.546	13.637239999999998	1.546	15.1933	1.546	16.271036000000002	1.546	16.0584
				1.547	15.155795000000001					1.547	14.7711	1.547	13.664563999999999	1.547	15.1648	1.547	16.2007	1.547	16.0153
				1.548	15.2307					1.548	14.7746	1.548	13.6588	1.548	15.245028000000001	1.548	16.2379	1.548	15.9532
				1.5490000000000002	15.326					1.5490000000000002	14.8003	1.5490000000000002	13.6148	1.5490000000000002	15.233274999999999	1.5490000000000002	16.221121999999998	1.5490000000000002	15.903814999999998
				1.55	15.401011999999998					1.55	14.799446000000005	1.55	13.696763999999998	1.55	15.2177	1.55	16.2618	1.55	15.9428
				1.551	15.5118					1.551	14.727	1.551	13.702456999999999	1.551	15.1701	1.551	16.224	1.551	16.0077
				1.5519999999999998	15.612463000000002					1.5519999999999998	14.7687	1.5519999999999998	13.625008999999999	1.5519999999999998	15.113555000000002	1.5519999999999998	16.138901999999998	1.5519999999999998	16.0514
				1.553	15.7199					1.553	14.7303	1.553	13.6941	1.553	15.1099	1.553	16.146442999999998	1.553	15.9807
				1.554	15.7033					1.554	14.684527000000001	1.554	13.710857999999998	1.554	15.0892	1.554	16.1275	1.554	15.9633
				1.555	15.751058999999998					1.555	14.6439	1.555	13.723339000000001	1.555	15.1385	1.555	16.1274	1.555	15.9198
				1.556	15.6823					1.556	14.7148	1.556	13.742808000000002	1.556	15.0966	1.556	16.0935	1.556	15.883211000000001
				1.557	15.757953000000002					1.557	14.764033999999999	1.557	13.773383999999995	1.557	14.968226999999999	1.557	16.1001	1.557	15.832696000000002
				1.558	15.763					1.558	14.762586000000002	1.558	13.810326000000002	1.558	14.996780999999999	1.558	16.145238000000003	1.558	15.820801000000003
				1.5590000000000002	15.739825999999999					1.5590000000000002	14.711	1.5590000000000002	13.7773	1.5590000000000002	14.9874	1.5590000000000002	16.025382999999998	1.5590000000000002	15.7809
				1.56	15.81					1.56	14.7313	1.56	13.771	1.56	14.9272	1.56	16.018441000000003	1.56	15.854271999999998
				1.561	15.852406000000002					1.561	14.793493999999999	1.561	13.692243999999999	1.561	15.021771000000001	1.561	15.974321000000003	1.561	15.9179
				1.5619999999999998	15.897663999999999					1.5619999999999998	14.936683000000002	1.5619999999999998	13.675101999999999	1.5619999999999998	15.1057	1.5619999999999998	15.9427	1.5619999999999998	15.8705
				1.563	15.971831000000002					1.563	14.9934	1.563	13.7065	1.563	15.120108000000002	1.563	15.9741	1.563	15.911197999999999
				1.564	15.926115999999999					1.564	14.9982	1.564	13.762042999999998	1.564	15.1021	1.564	16.007941000000002	1.564	15.9478
				1.565	16.0437					1.565	14.9738	1.565	13.7463	1.565	15.0854	1.565	16.0644	1.565	15.8648
				1.566	16.108					1.566	15.0259	1.566	13.7977	1.566	15.052983999999999	1.566	16.0801	1.566	15.840976999999999
				1.567	16.1485					1.567	15.052105000000001	1.567	13.835809999999999	1.567	15.0894	1.567	16.1098	1.567	15.844408999999999
				1.568	16.2096					1.568	15.0008	1.568	13.870558000000003	1.568	15.064878000000002	1.568	16.079203000000003	1.568	15.8885
				1.569	16.2861					1.569	15.0062	1.569	13.784481000000001	1.569	15.0529	1.569	16.089491000000002	1.569	15.861206000000001
				1.57	16.452					1.57	14.938433999999997	1.57	13.719593999999999	1.57	14.981	1.57	16.058607000000002	1.57	15.8539
				1.571	16.4728					1.571	14.9367	1.571	13.722968999999999	1.571	14.945193999999999	1.571	15.936	1.571	15.8934
				1.5719999999999998	16.6361					1.5719999999999998	14.8986	1.5719999999999998	13.744611999999998	1.5719999999999998	15.023226999999999	1.5719999999999998	15.909832999999999	1.5719999999999998	15.909003000000002
				1.573	16.7625					1.573	14.982766000000002	1.573	13.7398	1.573	14.960792999999999	1.573	15.889426000000002	1.573	15.905646999999998
				1.574	16.855					1.574	14.965162000000001	1.574	13.732	1.574	14.965428000000001	1.574	15.985434999999999	1.574	15.910016000000002
				1.575	17.0121					1.575	14.9873	1.575	13.6947	1.575	14.9156	1.575	15.994029999999999	1.575	15.882915000000002
				1.576	17.1184					1.576	14.9893	1.576	13.729443999999999	1.576	14.8593	1.576	16.051	1.576	15.9305
				1.577	17.1903					1.577	14.9158	1.577	13.7364	1.577	14.8231	1.577	16.034961000000003	1.577	15.8702
				1.578	17.2018					1.578	14.881174999999999	1.578	13.795891000000003	1.578	14.872596000000001	1.578	16.0132	1.578	15.8457
				1.579	17.2912					1.579	14.824152999999999	1.579	13.7162	1.579	14.943183999999999	1.579	16.1279	1.579	15.8742
				1.58	17.397282999999998					1.58	14.765	1.58	13.6568	1.58	14.9418	1.58	16.082518999999994	1.58	15.8334
				1.581	17.4283					1.581	14.7964	1.581	13.5647	1.581	14.9354	1.581	15.9917	1.581	15.859274000000001
				1.5819999999999999	17.468					1.5819999999999999	14.766212000000001	1.5819999999999999	13.6414	1.5819999999999999	14.9166	1.5819999999999999	15.917418000000001	1.5819999999999999	15.8944
				1.583	17.4952					1.583	14.7308	1.583	13.6637	1.583	14.9154	1.583	15.9204	1.583	15.902171000000001
				1.584	17.5997					1.584	14.7136	1.584	13.628011999999998	1.584	14.8542	1.584	15.892	1.584	15.875950000000001
				1.585	17.663142999999998					1.585	14.7705	1.585	13.606910000000001	1.585	14.897	1.585	15.921292000000001	1.585	15.806601999999998
				1.586	17.7048					1.586	14.7401	1.586	13.6198	1.586	14.9151	1.586	15.889973999999999	1.586	15.8027
				1.587	17.792					1.587	14.751833999999999	1.587	13.6093	1.587	14.9241	1.587	15.9101	1.587	15.8535
				1.588	17.851974999999996					1.588	14.7475	1.588	13.6526	1.588	14.9693	1.588	15.902035000000001	1.588	15.882753999999998
				1.589	17.955					1.589	14.725	1.589	13.7034	1.589	14.96	1.589	15.839433999999999	1.589	15.866451999999999
				1.59	18.0436					1.59	14.723728000000001	1.59	13.778495000000001	1.59	14.8725	1.59	15.854980000000001	1.59	15.8204
				1.591	18.1454					1.591	14.7026	1.591	13.782271999999999	1.591	14.885257000000001	1.591	15.866	1.591	15.833796999999999
				1.592	18.1551					1.592	14.6646	1.592	13.745421999999998	1.592	14.898541999999999	1.592	15.9277	1.592	15.842813999999999
				1.593	18.2628					1.593	14.683691999999999	1.593	13.695238999999999	1.593	14.839481000000001	1.593	15.9167	1.593	15.843024999999999
				1.594	18.2662					1.594	14.639	1.594	13.688845999999998	1.594	14.834	1.594	15.985955999999998	1.594	15.8927
				1.595	18.433427000000002					1.595	14.6546	1.595	13.730896999999999	1.595	14.787832000000002	1.595	15.933203000000002	1.595	15.8162
				1.596	18.537284999999997					1.596	14.7279	1.596	13.723232000000001	1.596	14.892985999999999	1.596	15.892850999999999	1.596	15.833841999999997
				1.597	18.6047					1.597	14.784740999999999	1.597	13.7422	1.597	14.867296000000001	1.597	15.870148000000002	1.597	15.837518999999997
				1.598	18.6548					1.598	14.801	1.598	13.7838	1.598	14.8595	1.598	15.8917	1.598	15.8335
				1.599	18.7761					1.599	14.7471	1.599	13.8283	1.599	14.8075	1.599	15.9961	1.599	15.8878
				1.6	18.7336					1.6	14.7015	1.6	13.819183000000002	1.6	14.8278	1.6	16.054052000000002	1.6	15.9686
				1.601	18.7241					1.601	14.688524999999998	1.601	13.846042999999998	1.601	14.8325	1.601	16.1581	1.601	15.903
				1.602	18.7656					1.602	14.695523999999999	1.602	13.8992	1.602	14.7695	1.602	16.1851	1.602	15.9366
				1.6030000000000002	18.7609					1.6030000000000002	14.631	1.6030000000000002	13.896066000000001	1.6030000000000002	14.8014	1.6030000000000002	16.133	1.6030000000000002	15.9322
				1.604	18.8475					1.604	14.6457	1.604	13.831129999999998	1.604	14.8062	1.604	16.1373	1.604	15.9602
				1.605	18.8897					1.605	14.697659999999999	1.605	13.8268	1.605	14.8226	1.605	16.141578000000003	1.605	15.9409
				1.606	18.9448					1.606	14.6913	1.606	13.7995	1.606	14.731531999999998	1.606	16.0899	1.606	15.936437000000002
				1.607	18.9636					1.607	14.6839	1.607	13.803883999999995	1.607	14.7275	1.607	16.084553999999997	1.607	15.798886999999999
				1.608	19.0619					1.608	14.6669	1.608	13.7479	1.608	14.720690999999999	1.608	16.040639000000002	1.608	15.7665
				1.609	19.100521999999998					1.609	14.668071000000005	1.609	13.7398	1.609	14.761702000000001	1.609	16.0489	1.609	15.778936999999999
				1.61	19.1953					1.61	14.6592	1.61	13.652116000000001	1.61	14.7542	1.61	16.0996	1.61	15.7928
				1.611	19.2496					1.611	14.6954	1.611	13.676721999999998	1.611	14.7943	1.611	16.129305000000002	1.611	15.7149
				1.612	19.2734					1.612	14.7013	1.612	13.7028	1.612	14.8717	1.612	16.0403	1.612	15.7063
				1.6130000000000002	19.3461					1.6130000000000002	14.691888000000002	1.6130000000000002	13.710923000000001	1.6130000000000002	14.922031999999998	1.6130000000000002	16.0344	1.6130000000000002	15.635328000000001
				1.614	19.3872					1.614	14.721599000000001	1.614	13.6372	1.614	14.9506	1.614	15.976284999999999	1.614	15.571568999999998
				1.615	19.4848					1.615	14.680603999999999	1.615	13.573	1.615	14.955902000000002	1.615	16.04	1.615	15.594256000000001
				1.616	19.522299999999998					1.616	14.7289	1.616	13.5535	1.616	14.9959	1.616	15.9721	1.616	15.6008
				1.617	19.6634					1.617	14.742346000000001	1.617	13.5105	1.617	14.936193000000003	1.617	15.995667000000001	1.617	15.5794
				1.618	19.771					1.618	14.7377	1.618	13.5675	1.618	14.8858	1.618	15.932763000000001	1.618	15.688061000000001
				1.619	19.8727					1.619	14.7923	1.619	13.546	1.619	14.916246000000001	1.619	15.8783	1.619	15.6451
				1.62	19.8803					1.62	14.796187999999999	1.62	13.6022	1.62	14.9113	1.62	15.885404000000001	1.62	15.6965
				1.621	19.9645					1.621	14.758104999999999	1.621	13.604071000000001	1.621	14.9105	1.621	15.918323000000001	1.621	15.763046000000001
				1.622	20.089073000000003					1.622	14.691137000000001	1.622	13.5817	1.622	14.915875999999999	1.622	15.952	1.622	15.800276000000002
				1.6230000000000002	20.1855					1.6230000000000002	14.671061000000002	1.6230000000000002	13.5533	1.6230000000000002	14.938652999999999	1.6230000000000002	16.0046	1.6230000000000002	15.786622999999999
				1.624	20.198610000000002					1.624	14.6486	1.624	13.6501	1.624	14.968364999999999	1.624	15.973664999999999	1.624	15.7381
				1.625	20.2638					1.625	14.6082	1.625	13.663	1.625	15.039063999999998	1.625	16.0289	1.625	15.7915
				1.626	20.2882					1.626	14.5034	1.626	13.630076999999998	1.626	15.025358999999998	1.626	15.997969000000001	1.626	15.7656
				1.627	20.383425000000003					1.627	14.5309	1.627	13.672665000000002	1.627	14.976638999999999	1.627	15.9501	1.627	15.778946000000005
				1.6280000000000001	20.4934					1.6280000000000001	14.461082999999999	1.6280000000000001	13.684830999999999	1.6280000000000001	14.9393	1.6280000000000001	15.9017	1.6280000000000001	15.745
				1.629	20.631831000000002					1.629	14.390778999999998	1.629	13.748518999999998	1.629	14.9024	1.629	15.896764999999998	1.629	15.7801
				1.63	20.7394					1.63	14.4331	1.63	13.727651999999999	1.63	14.961697000000001	1.63	15.914969000000001	1.63	15.726506000000002
				1.631	20.8279					1.631	14.4404	1.631	13.69	1.631	14.9649	1.631	15.990801999999999	1.631	15.749234999999999
				1.632	20.9072					1.632	14.3754	1.632	13.620508999999998	1.632	14.9124	1.632	15.9808	1.632	15.716
				1.633	21.0399					1.633	14.3461	1.633	13.6921	1.633	14.932226999999997	1.633	15.9266	1.633	15.706195999999998
				1.634	21.1607					1.634	14.2641	1.634	13.6446	1.634	15.0023	1.634	15.9689	1.634	15.650478999999999
				1.635	21.1696					1.635	14.256276000000002	1.635	13.5538	1.635	14.9385	1.635	15.9863	1.635	15.6276
				1.636	21.235025000000004					1.636	14.1983	1.636	13.562677999999998	1.636	14.914719000000002	1.636	16.0426	1.636	15.5778
				1.637	21.2746					1.637	14.183342000000001	1.637	13.6302	1.637	14.9214	1.637	16.068891999999998	1.637	15.608901000000001
				1.638	21.391					1.638	14.1887	1.638	13.573025000000001	1.638	14.8747	1.638	16.0438	1.638	15.618
				1.639	21.495					1.639	14.197363000000001	1.639	13.5446	1.639	14.808387999999999	1.639	16.0177	1.639	15.55
				1.64	21.631874999999997					1.64	14.197811000000002	1.64	13.572705000000001	1.64	14.765241000000003	1.64	16.005318000000003	1.64	15.519981000000005
				1.641	21.6653					1.641	14.143087000000001	1.641	13.6074	1.641	14.744852999999999	1.641	15.9863	1.641	15.5882
				1.642	21.7454					1.642	14.0959	1.642	13.575	1.642	14.721998999999999	1.642	16.010506000000003	1.642	15.5173
				1.643	21.8871					1.643	14.1504	1.643	13.5402	1.643	14.713	1.643	16.038558000000002	1.643	15.520788000000001
				1.644	22.008361999999998					1.644	14.2506	1.644	13.4748	1.644	14.709858999999998	1.644	16.0655	1.644	15.5723
				1.645	22.082136000000002					1.645	14.300101999999999	1.645	13.3751	1.645	14.7646	1.645	16.0336	1.645	15.519753000000001
				1.646	22.1828					1.646	14.283511999999998	1.646	13.415996999999999	1.646	14.786931000000001	1.646	16.036277000000002	1.646	15.4929
				1.647	22.2323					1.647	14.2117	1.647	13.3949	1.647	14.8314	1.647	16.044048999999998	1.647	15.4481
				1.648	22.340328999999997					1.648	14.224072999999999	1.648	13.4351	1.648	14.793766999999999	1.648	16.007886999999997	1.648	15.3822
				1.649	22.513					1.649	14.2633	1.649	13.4432	1.649	14.8705	1.649	15.9714	1.649	15.426018999999995
				1.65	22.568741000000003					1.65	14.31	1.65	13.505	1.65	14.8709	1.65	15.9084	1.65	15.4701
				1.651	22.690222000000002					1.651	14.392756000000002	1.651	13.5099	1.651	14.884073999999998	1.651	15.917083000000002	1.651	15.5065
				1.652	22.7638					1.652	14.3427	1.652	13.450746999999998	1.652	14.8813	1.652	15.9507	1.652	15.6012
				1.653	22.869172000000006					1.653	14.238936000000002	1.653	13.4645	1.653	14.8251	1.653	15.9799	1.653	15.5707
				1.6540000000000001	22.9368					1.6540000000000001	14.218101999999998	1.6540000000000001	13.455376999999999	1.6540000000000001	14.829358999999997	1.6540000000000001	15.956695999999999	1.6540000000000001	15.6086
				1.655	23.018241000000003					1.655	14.214848999999997	1.655	13.4705	1.655	14.7784	1.655	15.930302000000001	1.655	15.624127000000001
				1.656	23.133297000000002					1.656	14.2007	1.656	13.4607	1.656	14.8194	1.656	15.9678	1.656	15.664
				1.657	23.2354					1.657	14.228598999999996	1.657	13.498795999999999	1.657	14.872816999999998	1.657	15.9775	1.657	15.694543000000001
				1.658	23.4279					1.658	14.145278999999999	1.658	13.551684999999999	1.658	14.888832999999998	1.658	16.0596	1.658	15.6726
				1.659	23.4919					1.659	14.1066	1.659	13.5476	1.659	14.9066	1.659	16.158201000000002	1.659	15.6348
				1.66	23.566319999999997					1.66	14.114165999999999	1.66	13.5647	1.66	14.965116000000005	1.66	16.1393	1.66	15.6712
				1.661	23.611546000000004					1.661	14.1227	1.661	13.5673	1.661	14.995662000000001	1.661	16.1041	1.661	15.652045000000001
				1.662	23.693534999999997					1.662	14.147961000000002	1.662	13.4967	1.662	14.9596	1.662	16.068279999999998	1.662	15.6151
				1.663	23.865					1.663	14.1624	1.663	13.556026000000001	1.663	14.9346	1.663	16.0615	1.663	15.625024999999999
				1.6640000000000001	24.068					1.6640000000000001	14.142481000000002	1.6640000000000001	13.5097	1.6640000000000001	14.9482	1.6640000000000001	16.029	1.6640000000000001	15.623062000000001
				1.665	24.1622					1.665	14.200075000000002	1.665	13.490898999999999	1.665	14.929642999999999	1.665	15.9738	1.665	15.609770999999999
				1.666	24.260112999999997					1.666	14.2316	1.666	13.5677	1.666	14.928284000000001	1.666	16.017958999999998	1.666	15.625055000000001
				1.667	24.3082					1.667	14.202113999999998	1.667	13.522101999999999	1.667	14.931450000000002	1.667	16.0836	1.667	15.606741000000001
				1.668	24.398540999999998					1.668	14.2676	1.668	13.5326	1.668	14.976666000000002	1.668	16.0926	1.668	15.6016
				1.669	24.403693999999998					1.669	14.267814000000001	1.669	13.546294000000001	1.669	14.9571	1.669	16.1109	1.669	15.604870000000002
				1.67	24.534959999999998					1.67	14.285711000000001	1.67	13.6043	1.67	14.9292	1.67	16.144326999999997	1.67	15.611006999999999
				1.671	24.5776					1.671	14.2017	1.671	13.559327000000001	1.671	14.8742	1.671	16.1829	1.671	15.596125999999998
				1.672	24.6721					1.672	14.2129	1.672	13.5505	1.672	14.8634	1.672	16.2458	1.672	15.5688
				1.673	24.759549999999997					1.673	14.159348000000001	1.673	13.5505	1.673	14.870152000000001	1.673	16.234828999999998	1.673	15.535357999999999
				1.6740000000000002	24.8745					1.6740000000000002	14.0799	1.6740000000000002	13.5597	1.6740000000000002	14.878150000000002	1.6740000000000002	16.213900000000002	1.6740000000000002	15.583925999999998
				1.675	24.9858					1.675	14.082581000000001	1.675	13.561171000000002	1.675	14.8726	1.675	16.157898000000003	1.675	15.5379
				1.676	25.0222					1.676	13.986968000000001	1.676	13.5123	1.676	14.8874	1.676	16.0889	1.676	15.5014
				1.6769999999999998	25.134206000000002					1.6769999999999998	13.9824	1.6769999999999998	13.6018	1.6769999999999998	14.8676	1.6769999999999998	16.1106	1.6769999999999998	15.4155
				1.678	25.2608					1.678	14.0284	1.678	13.623425000000001	1.678	14.863236000000002	1.678	16.0434	1.678	15.437538999999997
				1.679	25.431316000000002					1.679	13.9049	1.679	13.571691999999999	1.679	14.886541000000001	1.679	16.0048	1.679	15.5113
				1.68	25.5747					1.68	13.9122	1.68	13.5501	1.68	14.9291	1.68	16.0047	1.68	15.5903
				1.681	25.737					1.681	13.9619	1.681	13.562266000000001	1.681	14.9288	1.681	16.0062	1.681	15.571098000000001
				1.682	25.771554000000002					1.682	13.9656	1.682	13.6865	1.682	15.0232	1.682	15.975840999999999	1.682	15.589528999999997
				1.683	25.812693000000003					1.683	13.975556000000001	1.683	13.679376000000001	1.683	15.074	1.683	15.960393999999997	1.683	15.5922
				1.684	25.918318999999997					1.684	13.9678	1.684	13.644	1.684	14.9918	1.684	15.9557	1.684	15.5358
				1.685	26.041					1.685	13.976	1.685	13.604903999999998	1.685	15.0626	1.685	15.961666999999998	1.685	15.559478999999998
				1.686	26.231					1.686	13.9617	1.686	13.631504999999999	1.686	15.057818000000001	1.686	15.9671	1.686	15.617106999999999
										1.6869999999999998	13.9847	1.6869999999999998	13.608823000000001	1.6869999999999998	14.989498000000001	1.6869999999999998	16.0302	1.6869999999999998	15.614841999999998
										1.688	14.0485	1.688	13.661574000000002	1.688	14.9884	1.688	15.969515000000001	1.688	15.6708
										1.689	14.090041000000003	1.689	13.675680999999999	1.689	15.0603	1.689	15.9526	1.689	15.674413000000001
										1.69	14.1049	1.69	13.6287	1.69	15.029	1.69	15.984	1.69	15.6925
										1.691	14.100725999999998	1.691	13.6204	1.691	15.019758000000001	1.691	15.940228999999999	1.691	15.671
										1.692	14.1279	1.692	13.678651000000002	1.692	14.9846	1.692	15.9656	1.692	15.6877
										1.693	14.1894	1.693	13.656904999999998	1.693	15.0958	1.693	16.0015	1.693	15.6671
										1.694	14.2172	1.694	13.6764	1.694	15.023774000000001	1.694	15.9897	1.694	15.670981000000001
										1.695	14.325783000000001	1.695	13.6308	1.695	15.0369	1.695	15.9171	1.695	15.6782
										1.696	14.3714	1.696	13.662299999999998	1.696	14.944816000000001	1.696	15.893431999999999	1.696	15.628221000000002
										1.6969999999999998	14.405178000000001	1.6969999999999998	13.730837000000001	1.6969999999999998	14.943328000000003	1.6969999999999998	15.879858999999998	1.6969999999999998	15.582
										1.698	14.340831999999999	1.698	13.8436	1.698	15.032808000000003	1.698	15.8737	1.698	15.604700000000001
										1.699	14.4008	1.699	13.8163	1.699	15.0409	1.699	15.893601000000002	1.699	15.6407
										1.7	14.398266000000001	1.7	13.8455	1.7	14.977113000000003	1.7	15.889378999999998	1.7	15.634303000000001
										1.701	14.358745000000003	1.701	13.913409000000001	1.701	14.8693	1.701	15.8715	1.701	15.6322
										1.702	14.395696000000003	1.702	13.8602	1.702	14.8194	1.702	15.8556	1.702	15.572239999999999
										1.703	14.3269	1.703	13.9281	1.703	14.8793	1.703	15.874386000000001	1.703	15.593803999999999
										1.704	14.343319999999999	1.704	13.9971	1.704	14.7785	1.704	15.9303	1.704	15.4752
										1.705	14.3706	1.705	14.0155	1.705	14.7473	1.705	15.9416	1.705	15.5626
										1.706	14.438799999999999	1.706	14.026876999999999	1.706	14.735273000000003	1.706	15.926	1.706	15.5754
										1.707	14.416471000000001	1.707	13.912038999999998	1.707	14.8149	1.707	15.963396999999999	1.707	15.6165
										1.708	14.464699999999999	1.708	13.843538999999998	1.708	14.852612999999998	1.708	15.9675	1.708	15.6323
										1.709	14.5249	1.709	13.8414	1.709	14.973524000000001	1.709	15.951538000000001	1.709	15.724853000000001
										1.71	14.524629999999998	1.71	13.7641	1.71	14.912311000000004	1.71	15.903545999999999	1.71	15.7155
										1.711	14.4912	1.711	13.724	1.711	14.928688999999999	1.711	15.9492	1.711	15.6478
										1.712	14.5111	1.712	13.6915	1.712	14.9023	1.712	15.939677999999999	1.712	15.5709
										1.713	14.503796999999999	1.713	13.706473999999995	1.713	14.9494	1.713	15.955768999999995	1.713	15.5511
										1.714	14.5132	1.714	13.727803000000002	1.714	14.9882	1.714	15.949013999999998	1.714	15.6827
										1.715	14.516	1.715	13.7389	1.715	14.9687	1.715	15.9337	1.715	15.724549999999999
										1.716	14.5365	1.716	13.7258	1.716	14.8816	1.716	16.0138	1.716	15.665206000000001
										1.717	14.5464	1.717	13.735622999999999	1.717	14.8293	1.717	16.0415	1.717	15.635848000000001
										1.718	14.4375	1.718	13.752972000000002	1.718	14.812114999999999	1.718	16.0365	1.718	15.727993999999999
										1.719	14.350335999999999	1.719	13.7442	1.719	14.888613000000001	1.719	16.070608999999997	1.719	15.703
										1.72	14.258337999999998	1.72	13.715805999999999	1.72	14.8813	1.72	15.9956	1.72	15.6916
										1.721	14.274571000000005	1.721	13.722636999999999	1.721	14.8887	1.721	15.951516999999999	1.721	15.741627000000001
										1.722	14.349741000000005	1.722	13.6913	1.722	14.925379999999999	1.722	15.960883999999995	1.722	15.725053999999998
										1.723	14.316797000000001	1.723	13.677016000000002	1.723	14.899	1.723	15.9992	1.723	15.743
										1.724	14.3184	1.724	13.640080999999999	1.724	14.8633	1.724	16.0549	1.724	15.7231
										1.725	14.395223999999997	1.725	13.6763	1.725	14.8357	1.725	16.0276	1.725	15.7239
										1.726	14.3598	1.726	13.651665000000001	1.726	14.8544	1.726	16.0375	1.726	15.6741
										1.727	14.3053	1.727	13.693241000000004	1.727	14.873	1.727	16.0243	1.727	15.628
										1.7280000000000002	14.384	1.7280000000000002	13.6473	1.7280000000000002	14.8825	1.7280000000000002	16.0561	1.7280000000000002	15.602098999999999
										1.729	14.3885	1.729	13.542867000000001	1.729	14.922316999999998	1.729	15.924	1.729	15.6304
										1.73	14.3903	1.73	13.5397	1.73	14.936172000000001	1.73	15.9203	1.73	15.670786999999999
										1.731	14.381836999999999	1.731	13.5774	1.731	14.9964	1.731	15.8934	1.731	15.6072
										1.732	14.351301000000001	1.732	13.5523	1.732	14.897881000000002	1.732	15.900458999999998	1.732	15.6119
										1.733	14.386513999999998	1.733	13.4937	1.733	14.871379999999998	1.733	15.9201	1.733	15.574
										1.734	14.4457	1.734	13.4891	1.734	14.845	1.734	15.9053	1.734	15.6154
										1.735	14.4731	1.735	13.4145	1.735	14.898844999999998	1.735	15.853283000000001	1.735	15.6235
										1.736	14.4137	1.736	13.392361000000001	1.736	14.9241	1.736	15.9197	1.736	15.536662000000002
										1.737	14.4008	1.737	13.38	1.737	14.8867	1.737	15.9594	1.737	15.597814000000001
										1.7380000000000002	14.3572	1.7380000000000002	13.3637	1.7380000000000002	14.8401	1.7380000000000002	15.922356000000002	1.7380000000000002	15.653
										1.739	14.3943	1.739	13.3285	1.739	14.906156000000001	1.739	15.831265000000002	1.739	15.6596
										1.74	14.372821000000002	1.74	13.344288999999998	1.74	15.0115	1.74	15.818003000000001	1.74	15.619589000000001
										1.741	14.2942	1.741	13.329184999999999	1.741	15.031333999999998	1.741	15.861403000000001	1.741	15.5691
										1.742	14.347021999999999	1.742	13.283997000000001	1.742	14.942745000000002	1.742	15.8364	1.742	15.4956
										1.743	14.389	1.743	13.2463	1.743	14.9271	1.743	15.920924999999999	1.743	15.454806000000001
										1.744	14.3742	1.744	13.2119	1.744	14.9677	1.744	15.9926	1.744	15.4944
										1.745	14.340478000000001	1.745	13.159691999999998	1.745	14.920926000000001	1.745	16.0371	1.745	15.480691999999998
										1.746	14.335263000000001	1.746	13.160753999999999	1.746	14.8954	1.746	16.0717	1.746	15.4639
										1.747	14.3371	1.747	13.101567999999999	1.747	14.877982000000001	1.747	15.9765	1.747	15.4801
										1.7480000000000002	14.378901000000003	1.7480000000000002	13.1257	1.7480000000000002	14.835026000000003	1.7480000000000002	15.968041000000001	1.7480000000000002	15.5654
										1.749	14.3568	1.749	13.232451999999999	1.749	14.8561	1.749	16.0592	1.749	15.592051000000001
										1.75	14.4259	1.75	13.1997	1.75	14.832763999999997	1.75	16.0298	1.75	15.6228
										1.751	14.4087	1.751	13.150345000000002	1.751	14.776893999999999	1.751	16.0297	1.751	15.688051999999999
										1.752	14.3867	1.752	13.1447	1.752	14.7266	1.752	16.0176	1.752	15.7287
										1.753	14.378826999999998	1.753	13.122633999999994	1.753	14.720396000000001	1.753	16.0261	1.753	15.6407
										1.754	14.430641000000001	1.754	13.096331000000001	1.754	14.7006	1.754	16.101643000000003	1.754	15.605454000000002
										1.755	14.4169	1.755	13.077066000000002	1.755	14.6659	1.755	16.1135	1.755	15.5801
										1.756	14.38	1.756	13.046434999999999	1.756	14.5765	1.756	16.100357000000002	1.756	15.5778
										1.757	14.3857	1.757	13.020370000000002	1.757	14.6035	1.757	16.1023	1.757	15.5826
										1.758	14.3431	1.758	12.999597000000001	1.758	14.692103999999999	1.758	16.0989	1.758	15.634566999999999
										1.759	14.294246000000001	1.759	13.078548999999999	1.759	14.7885	1.759	16.0822	1.759	15.665
										1.76	14.26	1.76	13.225411000000001	1.76	14.869226999999999	1.76	16.1542	1.76	15.694
										1.761	14.231309999999999	1.761	13.2089	1.761	14.8112	1.761	16.1819	1.761	15.632947999999999
										1.762	14.2683	1.762	13.2162	1.762	14.7603	1.762	16.1591	1.762	15.6621
										1.763	14.3121	1.763	13.255563999999996	1.763	14.789181999999998	1.763	16.1459	1.763	15.675365000000001
										1.764	14.365348000000001	1.764	13.3136	1.764	14.763618999999998	1.764	16.144	1.764	15.632242000000002
										1.765	14.4213	1.765	13.2777	1.765	14.7389	1.765	16.1441	1.765	15.6477
										1.766	14.4552	1.766	13.291649999999999	1.766	14.780778999999999	1.766	16.1983	1.766	15.6982
										1.767	14.462453000000002	1.767	13.271481000000001	1.767	14.7315	1.767	16.227	1.767	15.6957
										1.768	14.526848000000001	1.768	13.2998	1.768	14.723728000000001	1.768	16.1849	1.768	15.720229999999999
										1.769	14.5263	1.769	13.3485	1.769	14.835194000000001	1.769	16.245236000000002	1.769	15.67
										1.77	14.4919	1.77	13.2906	1.77	14.8216	1.77	16.2441	1.77	15.654
										1.771	14.4121	1.771	13.293	1.771	14.8158	1.771	16.228703000000003	1.771	15.627697000000001
										1.772	14.426775000000001	1.772	13.275559999999999	1.772	14.8216	1.772	16.1941	1.772	15.6423
										1.773	14.432603000000002	1.773	13.223685999999999	1.773	14.8197	1.773	16.1888	1.773	15.6405
										1.774	14.418973999999999	1.774	13.1599	1.774	14.7874	1.774	16.16	1.774	15.66
										1.775	14.402322000000002	1.775	13.1517	1.775	14.7793	1.775	16.055856000000002	1.775	15.7232
										1.776	14.476018999999997	1.776	13.088731000000003	1.776	14.8263	1.776	16.0266	1.776	15.681828000000003
										1.777	14.5533	1.777	13.088299000000001	1.777	14.8279	1.777	16.0274	1.777	15.678
										1.778	14.5866	1.778	13.101248000000002	1.778	14.777870000000002	1.778	15.9664	1.778	15.6288
										1.7790000000000001	14.6677	1.7790000000000001	13.0779	1.7790000000000001	14.7795	1.7790000000000001	15.9028	1.7790000000000001	15.6473
										1.78	14.6492	1.78	13.050972999999999	1.78	14.7573	1.78	16.0112	1.78	15.596879999999999
										1.781	14.5766	1.781	13.1124	1.781	14.760546999999999	1.781	16.0332	1.781	15.584005999999999
										1.782	14.546078000000001	1.782	13.1206	1.782	14.705	1.782	16.0261	1.782	15.5678
										1.783	14.4956	1.783	13.110026999999999	1.783	14.643353999999999	1.783	15.9852	1.783	15.555
										1.784	14.524318000000001	1.784	13.0869	1.784	14.6285	1.784	15.9812	1.784	15.5695
										1.785	14.5471	1.785	13.0442	1.785	14.6153	1.785	16.024721000000003	1.785	15.666558000000002
										1.786	14.518766000000001	1.786	13.070241000000003	1.786	14.6382	1.786	16.0645	1.786	15.6831
										1.787	14.4607	1.787	13.0162	1.787	14.6303	1.787	16.0013	1.787	15.731348999999998
										1.788	14.4054	1.788	13.0345	1.788	14.67	1.788	15.938071000000004	1.788	15.8333
										1.7890000000000001	14.416	1.7890000000000001	13.0195	1.7890000000000001	14.585562999999999	1.7890000000000001	15.879719999999999	1.7890000000000001	15.8142
										1.79	14.386296000000002	1.79	13.097665000000001	1.79	14.594428999999998	1.79	15.896543999999999	1.79	15.875108999999998
										1.791	14.454039000000002	1.791	13.197855999999998	1.791	14.7054	1.791	15.8441	1.791	15.862843999999999
										1.792	14.552735000000002	1.792	13.193235000000001	1.792	14.77	1.792	15.8613	1.792	15.824860000000001
										1.793	14.519508000000002	1.793	13.205632000000001	1.793	14.744674999999997	1.793	15.9026	1.793	15.699079000000001
										1.794	14.4939	1.794	13.224026000000002	1.794	14.7579	1.794	15.9674	1.794	15.7073
										1.795	14.4547	1.795	13.2291	1.795	14.6589	1.795	16.023932000000002	1.795	15.730471999999999
										1.796	14.4252	1.796	13.250821000000002	1.796	14.611685000000001	1.796	16.022961000000002	1.796	15.675806999999999
										1.797	14.4645	1.797	13.2157	1.797	14.7272	1.797	15.973401000000004	1.797	15.569040999999999
										1.798	14.520280000000001	1.798	13.1387	1.798	14.755605000000001	1.798	15.922991000000001	1.798	15.628865000000001
										1.799	14.6158	1.799	13.1168	1.799	14.7628	1.799	15.959509999999998	1.799	15.672600000000001
										1.8	14.631156999999998	1.8	13.2151	1.8	14.8046	1.8	15.939	1.8	15.651696000000001
										1.801	14.690890000000001	1.801	13.3034	1.801	14.768336000000001	1.801	15.962151000000002	1.801	15.610081000000001
										1.8019999999999998	14.709228999999999	1.8019999999999998	13.3394	1.8019999999999998	14.8701	1.8019999999999998	15.9317	1.8019999999999998	15.5418
										1.803	14.654473999999995	1.803	13.346403999999998	1.803	14.890357000000002	1.803	15.9029	1.803	15.512853000000002
										1.804	14.6314	1.804	13.3904	1.804	14.8564	1.804	15.947	1.804	15.485660000000001
										1.805	14.595956000000001	1.805	13.2858	1.805	14.782801000000001	1.805	15.9251	1.805	15.530546000000001
										1.806	14.4739	1.806	13.313934999999999	1.806	14.673468999999999	1.806	15.9204	1.806	15.4959
										1.807	14.4587	1.807	13.2764	1.807	14.6009	1.807	15.9256	1.807	15.4967
										1.808	14.487	1.808	13.1938	1.808	14.54	1.808	15.942246999999998	1.808	15.575241000000002
										1.809	14.4853	1.809	13.157703000000001	1.809	14.583003999999999	1.809	15.941951999999999	1.809	15.5041
										1.81	14.486328000000002	1.81	13.190308000000002	1.81	14.6255	1.81	15.975802999999999	1.81	15.543572999999999
										1.811	14.455	1.811	13.145062000000001	1.811	14.6178	1.811	15.976676999999999	1.811	15.5118
										1.8119999999999998	14.481212000000001	1.8119999999999998	13.1348	1.8119999999999998	14.7309	1.8119999999999998	16.0239	1.8119999999999998	15.5228
										1.813	14.525129000000002	1.813	13.157	1.813	14.818	1.813	16.0477	1.813	15.566063999999999
										1.814	14.55	1.814	13.113451000000001	1.814	14.888069999999999	1.814	16.042315000000002	1.814	15.5756
										1.815	14.5654	1.815	13.090231000000001	1.815	14.8935	1.815	15.954468000000002	1.815	15.554832999999999
										1.816	14.502505000000001	1.816	13.0045	1.816	14.879043000000001	1.816	15.9501	1.816	15.552596000000001
										1.817	14.488684999999998	1.817	12.9846	1.817	14.942489000000002	1.817	16.057	1.817	15.4762
										1.818	14.482483999999998	1.818	13.064	1.818	14.875	1.818	15.9909	1.818	15.5144
										1.819	14.496614999999998	1.819	13.0645	1.819	14.9606	1.819	16.0543	1.819	15.5257
										1.82	14.4762	1.82	13.144341999999998	1.82	14.999073999999998	1.82	16.074606000000003	1.82	15.516038000000002
										1.821	14.525201000000001	1.821	13.205363000000002	1.821	14.9202	1.821	16.087291999999998	1.821	15.5408
										1.822	14.5581	1.822	13.2025	1.822	14.881209999999998	1.822	16.0333	1.822	15.6312
										1.823	14.549	1.823	13.2252	1.823	14.8825	1.823	16.014636999999997	1.823	15.6609
										1.824	14.6009	1.824	13.287428999999996	1.824	14.8521	1.824	15.9278	1.824	15.693634999999999
										1.825	14.600321000000005	1.825	13.343834999999999	1.825	14.8103	1.825	15.8854	1.825	15.6838
										1.826	14.624431999999999	1.826	13.267328000000001	1.826	14.8135	1.826	15.8616	1.826	15.586006999999999
										1.827	14.6237	1.827	13.2361	1.827	14.748	1.827	15.8821	1.827	15.540833000000001
										1.828	14.695134000000001	1.828	13.305995000000001	1.828	14.7544	1.828	15.8964	1.828	15.525222000000001
										1.829	14.6542	1.829	13.274629999999998	1.829	14.720833999999998	1.829	15.9289	1.829	15.5384
										1.83	14.651808000000003	1.83	13.185846999999999	1.83	14.711552000000001	1.83	15.9026	1.83	15.555
										1.831	14.747	1.831	13.2216	1.831	14.754442000000001	1.831	15.890688999999998	1.831	15.518
										1.832	14.862111999999998	1.832	13.1686	1.832	14.7888	1.832	15.8774	1.832	15.5196
										1.833	14.829	1.833	13.035	1.833	14.8276	1.833	15.884	1.833	15.570120999999999
										1.834	14.8024	1.834	13.004836000000001	1.834	14.8177	1.834	15.864275000000001	1.834	15.5384
										1.835	14.7585	1.835	13.021758999999996	1.835	14.8162	1.835	15.7834	1.835	15.4712
										1.836	14.715	1.836	12.8854	1.836	14.8038	1.836	15.864571000000002	1.836	15.417100999999999
										1.837	14.733	1.837	12.879	1.837	14.753476000000001	1.837	15.821063999999998	1.837	15.4206
										1.838	14.756129999999999	1.838	12.972824999999998	1.838	14.7408	1.838	15.745211999999999	1.838	15.406276000000002
										1.839	14.7686	1.839	12.967848999999998	1.839	14.819465999999998	1.839	15.7831	1.839	15.429423999999997
										1.84	14.818461000000001	1.84	12.9968	1.84	14.893761999999999	1.84	15.783278000000001	1.84	15.4016
										1.841	14.7993	1.841	12.9839	1.841	14.964557999999998	1.841	15.812774999999998	1.841	15.384084999999999
										1.842	14.820603000000002	1.842	12.979696000000004	1.842	14.959311000000001	1.842	15.8292	1.842	15.3915
										1.843	14.807376999999999	1.843	12.913476000000001	1.843	14.933803999999995	1.843	15.808606000000001	1.843	15.4825
										1.844	14.825116000000005	1.844	12.9613	1.844	14.9255	1.844	15.7469	1.844	15.4537
										1.845	14.7759	1.845	12.9655	1.845	14.9788	1.845	15.6542	1.845	15.4673
										1.846	14.7269	1.846	12.9521	1.846	14.9854	1.846	15.676348999999998	1.846	15.488073999999997
										1.847	14.682	1.847	12.9485	1.847	14.9763	1.847	15.646018999999997	1.847	15.4973
										1.848	14.6376	1.848	12.994228999999999	1.848	14.941638000000001	1.848	15.7198	1.848	15.4825
										1.849	14.5533	1.849	13.023088000000001	1.849	14.907651000000001	1.849	15.7931	1.849	15.5503
										1.85	14.5058	1.85	13.0528	1.85	14.823228000000002	1.85	15.7372	1.85	15.653486000000001
										1.851	14.466131000000003	1.851	13.057021999999998	1.851	14.8419	1.851	15.7146	1.851	15.750243999999999
										1.852	14.543834999999998	1.852	13.0157	1.852	14.883968999999999	1.852	15.682761999999999	1.852	15.730668999999999
										1.8530000000000002	14.547616999999999	1.8530000000000002	13.056631000000001	1.8530000000000002	14.856575999999999	1.8530000000000002	15.733	1.8530000000000002	15.687016000000005
										1.854	14.4401	1.854	13.0435	1.854	14.8514	1.854	15.822	1.854	15.683061000000006
										1.855	14.4706	1.855	13.016026000000005	1.855	14.9058	1.855	15.873736000000001	1.855	15.7168
										1.856	14.4749	1.856	13.0127	1.856	14.921	1.856	15.8906	1.856	15.655271000000003
										1.857	14.4722	1.857	13.002123999999998	1.857	14.969764000000001	1.857	15.8793	1.857	15.5673
										1.858	14.5173	1.858	12.950467000000002	1.858	15.0314	1.858	15.8051	1.858	15.5882
										1.859	14.5203	1.859	12.9906	1.859	14.9426	1.859	15.865701000000001	1.859	15.637758999999997
										1.86	14.5182	1.86	13.038881000000002	1.86	14.9789	1.86	15.863122999999998	1.86	15.7159
										1.861	14.552271000000001	1.861	13.067973999999998	1.861	14.972	1.861	15.8846	1.861	15.777401000000001
										1.862	14.5478	1.862	12.9777	1.862	14.968	1.862	15.956510999999999	1.862	15.8645
										1.8630000000000002	14.483991000000005	1.8630000000000002	12.9072	1.8630000000000002	15.0414	1.8630000000000002	15.983093000000002	1.8630000000000002	15.8723
										1.864	14.491727000000001	1.864	12.890241000000003	1.864	15.0348	1.864	15.975893000000001	1.864	15.854721000000001
										1.865	14.5518	1.865	12.867516000000002	1.865	14.963803999999998	1.865	15.8975	1.865	15.8683
										1.866	14.5995	1.866	12.7813	1.866	14.9774	1.866	15.867116000000001	1.866	15.930696000000001
										1.867	14.587926000000003	1.867	12.731803999999997	1.867	14.9275	1.867	15.8688	1.867	15.9025
										1.868	14.603254000000002	1.868	12.6913	1.868	14.9363	1.868	15.9489	1.868	15.8957
										1.869	14.5581	1.869	12.7158	1.869	14.9489	1.869	15.9578	1.869	15.8462
										1.87	14.5205	1.87	12.7754	1.87	14.9981	1.87	15.850556000000001	1.87	15.8468
										1.871	14.568370999999999	1.871	12.771208000000001	1.871	15.031071000000004	1.871	15.788571000000003	1.871	15.873469999999998
										1.872	14.581	1.872	12.7773	1.872	15.0566	1.872	15.820881000000002	1.872	15.9774
										1.873	14.5453	1.873	12.7703	1.873	15.0454	1.873	15.828911999999999	1.873	15.989583999999999
										1.874	14.519359999999999	1.874	12.787	1.874	15.0414	1.874	15.7822	1.874	16.0292
										1.875	14.534186000000002	1.875	12.7498	1.875	15.012	1.875	15.7496	1.875	15.9652
										1.876	14.466764999999999	1.876	12.7249	1.876	14.963613000000002	1.876	15.7069	1.876	15.988521999999998
										1.877	14.438833999999998	1.877	12.7292	1.877	15.0481	1.877	15.6515	1.877	15.982476000000002
										1.878	14.415880000000001	1.878	12.7189	1.878	15.0828	1.878	15.6731	1.878	16.007281999999996
										1.879	14.412469999999999	1.879	12.6613	1.879	15.024420000000001	1.879	15.730021999999998	1.879	16.008
										1.88	14.3971	1.88	12.661537000000001	1.88	15.0029	1.88	15.7266	1.88	15.9933
										1.881	14.374	1.881	12.7143	1.881	14.9554	1.881	15.6495	1.881	15.9732
										1.882	14.365798000000002	1.882	12.6923	1.882	14.940806999999998	1.882	15.602	1.882	15.9476
										1.883	14.4101	1.883	12.6885	1.883	14.9411	1.883	15.620828000000003	1.883	16.0528
										1.884	14.366038999999999	1.884	12.7647	1.884	14.888957000000001	1.884	15.604275000000001	1.884	15.9744
										1.885	14.4281	1.885	12.8094	1.885	14.886328000000002	1.885	15.704	1.885	15.948793000000002
										1.886	14.4134	1.886	12.8402	1.886	14.9019	1.886	15.6586	1.886	15.9121
										1.887	14.351576999999999	1.887	12.7877	1.887	14.905100000000001	1.887	15.665846000000002	1.887	15.839683999999998
										1.888	14.3248	1.888	12.6923	1.888	14.863	1.888	15.639947999999999	1.888	15.825484000000001
										1.889	14.3011	1.889	12.686833999999998	1.889	14.821888000000001	1.889	15.7419	1.889	15.901065000000001
										1.89	14.3911	1.89	12.6369	1.89	14.8337	1.89	15.7604	1.89	15.9696
										1.891	14.3376	1.891	12.6353	1.891	14.832	1.891	15.683258999999998	1.891	16.051470000000002
										1.892	14.3116	1.892	12.6109	1.892	14.8639	1.892	15.6845	1.892	16.0889
										1.893	14.3833	1.893	12.679416999999999	1.893	14.8019	1.893	15.736743999999998	1.893	16.1091
										1.894	14.402636999999999	1.894	12.7702	1.894	14.828298999999998	1.894	15.812325000000001	1.894	16.098
										1.895	14.3949	1.895	12.7902	1.895	14.8131	1.895	15.7585	1.895	16.033708999999998
										1.896	14.4479	1.896	12.8587	1.896	14.789627000000001	1.896	15.7525	1.896	16.0671
										1.897	14.455516000000001	1.897	12.9102	1.897	14.8163	1.897	15.716	1.897	16.0884
										1.898	14.424983999999998	1.898	12.9329	1.898	14.750753999999999	1.898	15.6939	1.898	16.1318
										1.899	14.465497000000001	1.899	13.005631000000001	1.899	14.819648999999998	1.899	15.6595	1.899	16.1732
										1.9	14.438773000000001	1.9	13.050930999999999	1.9	14.858861000000001	1.9	15.635741000000001	1.9	16.193702000000002
										1.901	14.4027	1.901	13.044273000000002	1.901	14.802	1.901	15.548571000000003	1.901	16.284
										1.902	14.346138000000002	1.902	13.0766	1.902	14.744321000000003	1.902	15.5109	1.902	16.3469
										1.903	14.3018	1.903	13.024100999999998	1.903	14.691247999999998	1.903	15.4808	1.903	16.3242
										1.9040000000000001	14.350905000000001	1.9040000000000001	12.949133999999997	1.9040000000000001	14.6459	1.9040000000000001	15.496151000000003	1.9040000000000001	16.2568
										1.905	14.3915	1.905	12.9477	1.905	14.6986	1.905	15.531939999999999	1.905	16.3022
										1.906	14.3947	1.906	12.923051000000001	1.906	14.6798	1.906	15.453991000000002	1.906	16.241
										1.907	14.272124999999999	1.907	12.923	1.907	14.7035	1.907	15.42	1.907	16.2212
										1.908	14.2235	1.908	12.8911	1.908	14.666528999999999	1.908	15.379	1.908	16.1943
										1.909	14.248686000000001	1.909	12.944	1.909	14.631552000000001	1.909	15.358789999999999	1.909	16.1643
										1.91	14.232123000000001	1.91	12.895304999999999	1.91	14.6358	1.91	15.4292	1.91	16.1675
										1.911	14.146598999999995	1.911	12.941371000000002	1.911	14.7071	1.911	15.4397	1.911	16.144
										1.912	14.1434	1.912	13.026	1.912	14.737891000000001	1.912	15.4156	1.912	16.2162
										1.913	14.196724999999999	1.913	13.015426000000001	1.913	14.7686	1.913	15.4582	1.913	16.277101000000002
										1.9140000000000001	14.2159	1.9140000000000001	12.9958	1.9140000000000001	14.719085999999999	1.9140000000000001	15.4535	1.9140000000000001	16.3198
										1.915	14.156896999999999	1.915	12.9387	1.915	14.6941	1.915	15.4782	1.915	16.218256000000004
										1.916	14.0853	1.916	12.865303999999995	1.916	14.555091000000001	1.916	15.4429	1.916	16.175159999999998
										1.917	14.0198	1.917	12.9285	1.917	14.6147	1.917	15.4782	1.917	16.1107
										1.918	13.984526000000002	1.918	12.887613000000002	1.918	14.5799	1.918	15.5245	1.918	16.128908000000003
										1.919	13.986765000000002	1.919	12.8248	1.919	14.6192	1.919	15.6026	1.919	16.0934
										1.92	14.048499999999999	1.92	12.8359	1.92	14.6246	1.92	15.591615000000001	1.92	16.089996000000003
										1.921	14.121079000000002	1.921	12.8288	1.921	14.7087	1.921	15.5679	1.921	16.056
										1.922	14.155	1.922	12.816659999999999	1.922	14.707151999999999	1.922	15.5522	1.922	16.0572
										1.923	14.223511999999998	1.923	12.8558	1.923	14.6504	1.923	15.509658000000002	1.923	16.0934
										1.924	14.213442999999998	1.924	12.790151000000002	1.924	14.6586	1.924	15.533	1.924	16.2679
										1.925	14.1807	1.925	12.7586	1.925	14.628243000000001	1.925	15.565258999999998	1.925	16.307
										1.926	14.1675	1.926	12.737991000000001	1.926	14.595	1.926	15.6116	1.926	16.3397
										1.9269999999999998	14.1376	1.9269999999999998	12.700844999999997	1.9269999999999998	14.539491000000002	1.9269999999999998	15.570687999999999	1.9269999999999998	16.4306
										1.928	14.113004999999998	1.928	12.716313999999995	1.928	14.5322	1.928	15.5909	1.928	16.4531
										1.929	14.1908	1.929	12.765462000000001	1.929	14.569641000000003	1.929	15.5969	1.929	16.448904999999996
										1.93	14.174	1.93	12.6911	1.93	14.565408000000001	1.93	15.624923000000003	1.93	16.4412
										1.931	14.161017000000001	1.931	12.675308999999999	1.931	14.5823	1.931	15.6067	1.931	16.397261999999998
										1.932	14.232053999999998	1.932	12.705535999999999	1.932	14.5439	1.932	15.5637	1.932	16.344603000000003
										1.933	14.251	1.933	12.6571	1.933	14.5451	1.933	15.547651000000002	1.933	16.2695
										1.934	14.283271999999998	1.934	12.666170999999999	1.934	14.5605	1.934	15.5793	1.934	16.2807
										1.935	14.319681999999998	1.935	12.634492999999999	1.935	14.5087	1.935	15.5621	1.935	16.2723
										1.936	14.3572	1.936	12.5997	1.936	14.4965	1.936	15.5932	1.936	16.254082999999998
										1.9369999999999998	14.397808000000001	1.9369999999999998	12.5858	1.9369999999999998	14.4693	1.9369999999999998	15.674893999999998	1.9369999999999998	16.2936
										1.938	14.4415	1.938	12.5398	1.938	14.462247999999999	1.938	15.7016	1.938	16.3394
										1.939	14.4425	1.939	12.4903	1.939	14.494803999999998	1.939	15.7308	1.939	16.256854999999998
										1.94	14.4879	1.94	12.499688999999998	1.94	14.483315000000001	1.94	15.746317999999999	1.94	16.307278999999998
										1.941	14.457173000000001	1.941	12.5202	1.941	14.537313999999999	1.941	15.7716	1.941	16.3597
										1.942	14.4235	1.942	12.5559	1.942	14.5396	1.942	15.779905000000001	1.942	16.3723
										1.943	14.3411	1.943	12.5667	1.943	14.5225	1.943	15.838006000000002	1.943	16.3945
										1.944	14.2951	1.944	12.5635	1.944	14.5744	1.944	15.9028	1.944	16.364653999999998
										1.945	14.3273	1.945	12.5512	1.945	14.5766	1.945	15.946990999999999	1.945	16.3159
										1.946	14.325308000000001	1.946	12.5194	1.946	14.586	1.946	15.967	1.946	16.2936
										1.947	14.338417999999999	1.947	12.531601000000002	1.947	14.5915	1.947	15.8899	1.947	16.2661
										1.948	14.3593	1.948	12.4735	1.948	14.5153	1.948	15.921491000000001	1.948	16.3447
										1.949	14.4162	1.949	12.539436000000002	1.949	14.457	1.949	15.9715	1.949	16.390090999999998
										1.95	14.4608	1.95	12.562907000000001	1.95	14.431533000000002	1.95	15.952869999999999	1.95	16.3832
										1.951	14.4321	1.951	12.607409999999998	1.951	14.421463000000001	1.951	15.9044	1.951	16.3296
										1.952	14.342939999999999	1.952	12.634530000000002	1.952	14.4113	1.952	15.887001000000001	1.952	16.2426
										1.953	14.3343	1.953	12.636851999999998	1.953	14.4183	1.953	15.8757	1.953	16.2653
										1.954	14.3698	1.954	12.6739	1.954	14.4256	1.954	15.901548000000002	1.954	16.2802
										1.955	14.3866	1.955	12.6671	1.955	14.4353	1.955	15.8187	1.955	16.2597
										1.956	14.4018	1.956	12.712584999999999	1.956	14.381521000000001	1.956	15.8884	1.956	16.328611000000002
										1.957	14.453633999999996	1.957	12.7066	1.957	14.3928	1.957	15.939	1.957	16.3448
										1.958	14.375	1.958	12.7072	1.958	14.349768000000001	1.958	15.909513000000002	1.958	16.2786
										1.959	14.4305	1.959	12.7003	1.959	14.3465	1.959	15.8558	1.959	16.2818
										1.96	14.451951000000001	1.96	12.6418	1.96	14.343	1.96	15.8507	1.96	16.252260999999997
										1.961	14.385193999999998	1.961	12.5974	1.961	14.381177000000001	1.961	15.821778999999998	1.961	16.3101
										1.962	14.4009	1.962	12.602643999999998	1.962	14.4877	1.962	15.7929	1.962	16.308631000000002
										1.963	14.390961000000003	1.963	12.5785	1.963	14.4639	1.963	15.703086000000003	1.963	16.2589
										1.964	14.3333	1.964	12.538	1.964	14.4981	1.964	15.7808	1.964	16.214961000000002
										1.965	14.3567	1.965	12.436955000000001	1.965	14.4536	1.965	15.781894999999999	1.965	16.302781000000003
										1.966	14.466087000000002	1.966	12.3904	1.966	14.5054	1.966	15.879	1.966	16.329
										1.967	14.511211000000001	1.967	12.4438	1.967	14.5047	1.967	15.844491000000005	1.967	16.3129
										1.968	14.5418	1.968	12.4045	1.968	14.4759	1.968	15.822354999999998	1.968	16.1853
										1.969	14.5329	1.969	12.370158000000002	1.969	14.4786	1.969	15.8118	1.969	16.2079
										1.97	14.501233999999998	1.97	12.432749999999999	1.97	14.490251999999998	1.97	15.8678	1.97	16.1945
										1.971	14.539869000000001	1.971	12.502500000000001	1.971	14.4987	1.971	15.863518000000001	1.971	16.115
										1.972	14.530078000000001	1.972	12.585	1.972	14.5124	1.972	15.9068	1.972	16.1308
										1.973	14.5576	1.973	12.519466999999999	1.973	14.5089	1.973	15.911156000000002	1.973	16.1679
										1.974	14.628	1.974	12.4625	1.974	14.504961000000002	1.974	15.89	1.974	16.185982000000003
										1.975	14.6413	1.975	12.3604	1.975	14.469403999999999	1.975	15.8011	1.975	16.1446
										1.976	14.6933	1.976	12.3145	1.976	14.501	1.976	15.728878000000002	1.976	16.140183999999998
										1.977	14.715001999999998	1.977	12.288196000000003	1.977	14.456718000000002	1.977	15.6908	1.977	16.1695
										1.9780000000000002	14.6582	1.9780000000000002	12.274329999999999	1.9780000000000002	14.4857	1.9780000000000002	15.6729	1.9780000000000002	16.1523
										1.979	14.6493	1.979	12.320298999999999	1.979	14.5382	1.979	15.7246	1.979	16.117606000000002
										1.98	14.634246000000001	1.98	12.3638	1.98	14.529091000000001	1.98	15.658384999999999	1.98	16.0002
										1.981	14.735206000000002	1.981	12.409441000000001	1.981	14.512457000000001	1.981	15.5577	1.981	15.9679
										1.982	14.7894	1.982	12.4726	1.982	14.5271	1.982	15.556764999999999	1.982	16.041766000000003
										1.983	14.769030999999998	1.983	12.510928999999996	1.983	14.587836000000001	1.983	15.596852000000002	1.983	15.967870000000001
										1.984	14.777	1.984	12.4445	1.984	14.593328000000001	1.984	15.675436000000005	1.984	15.941641000000002
										1.985	14.7056	1.985	12.387490000000001	1.985	14.562619000000002	1.985	15.671	1.985	15.950348000000002
										1.986	14.750133000000002	1.986	12.370871000000001	1.986	14.535068000000003	1.986	15.690016000000002	1.986	16.0064
										1.987	14.836533999999999	1.987	12.412821000000005	1.987	14.4946	1.987	15.6656	1.987	16.0263
										1.9880000000000002	14.8238	1.9880000000000002	12.4321	1.9880000000000002	14.477023999999998	1.9880000000000002	15.687245999999998	1.9880000000000002	16.0163
										1.989	14.788356000000002	1.989	12.3636	1.989	14.448872999999999	1.989	15.637530000000002	1.989	15.9555
										1.99	14.858973999999998	1.99	12.3885	1.99	14.433777000000001	1.99	15.649584999999998	1.99	15.8948
										1.991	14.8054	1.991	12.3771	1.991	14.464532000000002	1.991	15.642763000000002	1.991	15.886638000000001
										1.992	14.770743999999997	1.992	12.419815999999999	1.992	14.4794	1.992	15.734482999999999	1.992	15.998266999999998
										1.993	14.7353	1.993	12.3926	1.993	14.4509	1.993	15.759920999999999	1.993	15.899953000000002
										1.994	14.6983	1.994	12.3693	1.994	14.4384	1.994	15.692913999999998	1.994	15.8713
										1.995	14.6941	1.995	12.341235000000001	1.995	14.4689	1.995	15.6986	1.995	15.852471999999999
										1.996	14.702008999999999	1.996	12.319192000000001	1.996	14.4598	1.996	15.7403	1.996	15.8066
										1.997	14.6791	1.997	12.425215999999999	1.997	14.3945	1.997	15.7512	1.997	15.7096
[truncated: 7,859 more rows]

## Sheet: Fig. 3c
Surface asscessible surface area (SASA) changed during SMD, units = nm^2
Time_set1_-CQY	sasa_set1_-CQY	Time_set2_-CQY	sasa_set2_-CQY	Time_set3_-CQY	sasa_set3_-CQY	Time_set4_-CQY	sasa_set4_-CQY	Time_set5_-CQY	sasa_set5_-CQY	Time_set1_+CQY	sasa_set1_+CQY	Time_set2_+CQY	sasa_set2_+CQY	Time_set3_+CQY	sasa_set3_+CQY	Time_set4_+CQY	sasa_set4_+CQY	Time_set5_+CQY	sasa_set5_+CQY
0	32.22	0	31.069999999999993	0	31.901999999999987	0	31.179000000000002	0	22.754999999999995	0	33.768	0	29.449000000000012	0	28.411999999999978	0	24.115999999999985	0	22.432999999999993
1	31.667999999999978	1	31.159999999999997	1	32.014999999999986	1	31.42500000000001	1	23.256	1	33.464	1	28.426000000000016	1	28.101	1	24.66300000000001	1	24.25799999999998
2	32.23700000000002	2	30.989000000000004	2	31.75999999999999	2	32.05199999999999	2	22.119	2	34.06100000000001	2	28.76600000000002	2	29.00199999999998	2	25.700000000000017	2	22.88900000000001
3	31.317000000000007	3	31.063000000000017	3	31.062999999999988	3	31.409999999999997	3	23.31499999999997	3	33.79900000000001	3	27.323999999999984	3	29.14100000000002	3	26.107999999999976	3	22.41900000000001
4	30.782999999999987	4	31.882000000000005	4	31.335000000000008	4	32.389999999999986	4	23.962999999999994	4	34.642000000000024	4	27.401999999999987	4	29.285000000000025	4	24.57499999999999	4	23.126000000000005
5	31.011999999999972	5	31.13900000000001	5	32.35000000000002	5	32.96600000000001	5	22.599999999999994	5	33.585999999999984	5	28.82499999999999	5	28.659999999999997	5	25.647999999999996	5	22.864000000000004
6	31.744	6	30.885999999999996	6	31.518	6	31.686999999999983	6	22.978999999999985	6	36.018	6	28.545999999999992	6	29.942999999999984	6	26.790999999999997	6	23.77799999999999
7	31.488	7	30.575999999999993	7	32.01999999999998	7	31.75	7	23.128999999999962	7	34.34899999999999	7	28.540999999999997	7	29.175999999999988	7	24.35300000000001	7	22.411
8	32.466999999999985	8	29.381999999999977	8	31.22	8	31.018999999999977	8	22.686000000000007	8	33.702	8	29.418000000000006	8	29.209000000000003	8	24.859999999999985	8	21.75800000000001
9	32.054	9	30.385999999999996	9	31.65300000000002	9	31.119999999999976	9	23.28400000000002	9	33.91500000000002	9	28.668000000000006	9	29.404000000000025	9	25.700000000000017	9	21.825999999999993
10	29.88899999999998	10	31.692000000000007	10	30.983000000000004	10	30.672999999999973	10	23.51000000000002	10	34.04399999999998	10	28.333999999999975	10	29.10300000000001	10	26.265000000000015	10	22.180000000000007
11	29.96199999999999	11	30.863	11	31.358000000000004	11	32.12699999999995	11	23.972999999999985	11	32.986999999999995	11	29.193000000000012	11	28.601999999999975	11	24.58699999999999	11	23.060000000000002
12	30.69500000000002	12	30.913999999999987	12	31.23600000000002	12	31.673000000000002	12	23.939999999999998	12	34.68199999999999	12	28.649	12	29.496999999999986	12	25.91900000000001	12	21.841000000000008
13	31.45599999999999	13	30.540999999999997	13	31.41500000000002	13	32.30799999999999	13	22.929000000000002	13	34.412000000000006	13	28.692000000000007	13	29.394999999999982	13	24.64699999999999	13	21.001000000000005
14	32.327	14	29.911	14	31.313999999999993	14	32.18700000000001	14	23.61299999999997	14	34.363999999999976	14	29.024	14	30.005000000000024	14	24.59899999999999	14	20.706000000000017
15	30.772999999999996	15	29.988	15	30.603999999999985	15	31.56400000000002	15	23.76599999999999	15	33.50200000000001	15	28.644999999999982	15	29.055999999999983	15	25.123999999999995	15	21.28800000000001
16	30.001000000000005	16	30.611999999999995	16	32.446	16	32.41599999999997	16	23.25199999999998	16	34.07500000000002	16	28.924000000000007	16	28.931999999999988	16	24.570999999999998	16	20.829999999999956
17	31.444000000000017	17	30.426999999999992	17	30.232000000000028	17	32.42400000000001	17	22.990999999999985	17	33.083	17	28.25400000000002	17	29.64099999999999	17	24.439999999999998	17	21.63299999999998
18	31.302999999999997	18	31.078000000000003	18	31.53	18	30.74199999999999	18	23.646000000000015	18	32.46799999999999	18	28.05299999999997	18	30.089	18	24.680000000000007	18	21.808999999999997
19	31.64500000000001	19	30.258999999999986	19	30.911999999999978	19	30.698999999999984	19	24.099000000000018	19	34.21199999999999	19	27.74799999999999	19	30.374000000000024	19	23.987000000000023	19	21.349999999999966
20	31.290999999999997	20	31.36899999999997	20	32.29599999999999	20	29.334000000000003	20	24.02600000000001	20	33.57599999999999	20	27.69399999999999	20	29.216999999999985	20	24.545999999999992	20	21.76599999999999
21	29.458999999999975	21	30.430000000000007	21	30.40299999999999	21	30.857	21	25.784999999999997	21	33.61699999999999	21	29.145999999999987	21	29.062000000000012	21	24.177999999999997	21	22.33499999999998
22	30.187000000000012	22	29.911999999999978	22	31.919999999999987	22	31.765000000000015	22	24.903999999999996	22	32.29599999999999	22	27.505000000000024	22	28.784999999999997	22	24.969000000000023	22	22.24000000000001
23	31.40100000000001	23	30.015000000000015	23	31.391999999999996	23	29.47999999999999	23	24.421999999999997	23	34.13899999999998	23	27.83699999999999	23	28.399999999999977	23	24.966000000000008	23	22.480999999999995
24	30.550999999999988	24	30.96199999999999	24	30.63300000000001	24	31.593999999999966	24	24.074000000000012	24	33.946	24	27.679000000000002	24	29.744	24	24.249000000000024	24	20.497000000000014
25	29.655999999999977	25	29.525000000000006	25	31.78400000000002	25	30.685000000000002	25	23.52000000000001	25	32.88799999999998	25	27.883999999999986	25	29.182999999999964	25	24.830000000000013	25	22.333999999999975
26	29.661	26	30.75600000000003	26	31.044999999999987	26	31.091000000000037	26	24.615999999999985	26	33.327999999999975	26	27.411	26	29.792	26	24.83299999999997	26	21.649
27	30.409999999999997	27	30.556999999999988	27	30.377999999999986	27	30.851000000000028	27	24.47200000000001	27	33.226	27	28.36899999999997	27	29.855000000000018	27	25.900999999999954	27	22.131
28	30.25	28	29.72	28	31.778999999999968	28	31.391999999999996	28	23.190000000000026	28	33.48600000000002	28	28.25999999999999	28	30.620000000000033	28	25.373999999999995	28	21.548000000000002
29	29.599999999999994	29	29.74199999999999	29	30.99000000000001	29	30.846000000000004	29	23.846000000000004	29	33.385999999999996	29	28.39699999999999	29	29.39500000000001	29	24.537000000000006	29	21.23600000000002
30	30.28	30	28.724999999999994	30	30.274	30	30.694999999999993	30	23.788999999999987	30	33.27199999999999	30	27.49799999999999	30	29.445999999999998	30	25.40100000000001	30	21.238
31	29.918999999999983	31	29.308999999999997	31	29.399	31	30.328000000000003	31	23.50999999999999	31	33.358000000000004	31	28.760999999999996	31	30.11100000000002	31	25.09899999999999	31	21.558999999999997
32	30.50799999999998	32	30.03	32	29.943000000000012	32	29.75799999999998	32	23.712000000000018	32	32.77400000000003	32	28.48999999999998	32	29.289999999999964	32	24.494	32	22.464
33	30.513000000000005	33	29.50399999999999	33	29.673999999999978	33	31.007000000000005	33	24.495000000000005	33	34.15599999999998	33	28.232999999999976	33	30.329000000000008	33	24.013000000000005	33	22.343000000000018
34	30.27799999999999	34	29.02000000000001	34	31.101999999999975	34	30.931999999999988	34	24.72	34	33.932000000000016	34	28.775999999999982	34	29.203000000000003	34	24.50399999999999	34	21.833999999999975
35	30.38300000000001	35	30.258999999999986	35	30.937999999999988	35	30.039999999999992	35	24.761999999999972	35	34.38900000000001	35	28.417	35	29.510999999999996	35	24.203000000000003	35	22.40700000000001
36	29.414000000000016	36	29.76000000000002	36	30.280999999999977	36	29.837999999999994	36	24.46599999999998	36	34.07300000000001	36	27.62699999999998	36	29.66500000000002	36	24.38299999999998	36	21.84700000000001
37	29.278999999999996	37	30.710999999999984	37	28.680999999999983	37	29.397999999999996	37	23.91100000000003	37	34.06100000000001	37	27.811999999999983	37	29.181999999999988	37	24.007000000000005	37	22.176999999999964
38	28.798000000000002	38	30.336000000000013	38	30.846000000000004	38	29.230000000000018	38	24.241000000000014	38	34.031000000000006	38	28.070999999999998	38	29.562000000000012	38	25	38	22.83699999999999
39	29.015000000000015	39	28.75399999999999	39	30.068000000000012	39	29.443000000000012	39	24.783000000000015	39	33.06399999999999	39	28.58099999999999	39	30.387999999999977	39	24.59299999999999	39	22.77000000000001
40	29.971000000000004	40	29.829999999999984	40	29.49799999999999	40	28.791999999999973	40	24.02000000000001	40	33.35100000000003	40	28.566000000000003	40	29.048000000000002	40	23.724999999999994	40	21.70199999999997
41	28.949000000000012	41	29.755000000000024	41	29.787000000000006	41	28.113000000000028	41	24.575999999999993	41	34.779000000000025	41	28.37099999999998	41	29.454000000000036	41	24.942999999999984	41	22.616000000000014
42	29.02200000000002	42	29.618000000000023	42	29.640000000000015	42	27.345999999999975	42	25.399	42	33.847999999999985	42	27.757000000000005	42	29.457000000000022	42	24.02199999999999	42	22.226
43	28.773999999999972	43	30.65799999999996	43	30.038999999999987	43	27.451000000000022	43	24.894000000000005	43	33.06299999999999	43	28.02199999999999	43	28.83699999999999	43	24.479000000000013	43	21.359999999999985
44	27.221000000000004	44	29.21199999999999	44	29.845000000000027	44	27.941000000000003	44	24.72	44	33.94799999999998	44	27.328000000000003	44	29.668000000000006	44	24.75999999999999	44	22.283999999999992
45	29.299000000000007	45	30.006999999999977	45	28.44999999999999	45	26.921999999999997	45	24.52799999999999	45	33.216999999999985	45	28.049000000000007	45	28.95300000000003	45	24.79400000000001	45	21.708
46	29.976999999999975	46	29.428999999999974	46	27.901999999999987	46	27.26399999999998	46	24.01599999999999	46	33.422	46	27.379999999999995	46	28.747000000000014	46	24.633999999999986	46	21.960999999999984
47	28.233000000000004	47	30.25800000000001	47	27.920999999999992	47	26.704000000000008	47	23.956000000000017	47	34.29200000000003	47	27.751000000000005	47	28.804000000000002	47	24.587999999999994	47	21.75799999999998
48	28.920999999999992	48	29.958999999999975	48	28.446999999999974	48	27.72	48	23.896000000000015	48	34.609999999999985	48	26.964	48	28.583	48	24.197000000000003	48	22.298000000000002
49	29.364000000000004	49	29.751000000000005	49	28.144000000000005	49	26.742999999999995	49	25.182000000000016	49	34.81099999999998	49	27.486999999999995	49	28.601	49	26.027000000000015	49	21.922999999999973
50	28.488999999999976	50	30.658000000000015	50	28.031000000000006	50	28.69100000000003	50	23.917	50	32.92099999999999	50	27.59699999999998	50	28.359999999999985	50	25.374000000000024	50	22.576000000000022
51	30.492999999999995	51	29.23599999999999	51	29.168000000000006	51	28.008999999999986	51	23.479000000000013	51	34.97199999999998	51	27.88300000000001	51	28.99999999999997	51	25.071000000000026	51	22.77000000000001
52	28.943000000000012	52	29.21799999999999	52	28.36699999999999	52	28.72	52	24.531000000000006	52	33.58800000000002	52	27.919999999999987	52	28.02200000000002	52	23.671999999999997	52	22.491000000000014
53	28.730999999999995	53	29.56699999999998	53	28.506	53	27.75199999999998	53	23.460999999999984	53	32.79600000000002	53	27.97800000000001	53	28.176000000000016	53	24.221000000000004	53	23.194999999999993
54	27.891999999999996	54	30.439999999999998	54	28.486999999999995	54	27.59899999999999	54	24.701999999999998	54	33.51599999999999	54	27.18100000000001	54	28.910000000000025	54	24.727000000000004	54	22.620000000000005
55	29.906000000000034	55	29.175999999999988	55	28.345999999999975	55	27.157999999999987	55	24.149	55	33.764999999999986	55	28.435000000000002	55	29.475000000000023	55	23.494999999999976	55	22.26400000000001
56	28.75199999999998	56	29.780999999999977	56	27.95900000000003	56	27.145999999999987	56	24.674999999999983	56	33.48799999999997	56	27.77799999999999	56	29.182999999999993	56	23.212000000000018	56	22.297999999999973
57	29.461000000000013	57	29.075999999999993	57	28.244	57	27.825999999999993	57	24.38900000000001	57	32.22500000000002	57	26.65700000000001	57	28.15100000000001	57	24.454999999999984	57	21.98400000000001
58	28.96199999999999	58	28.138000000000034	58	27.897999999999996	58	27.379999999999995	58	22.964	58	33.13200000000003	58	26.793000000000006	58	28.426000000000016	58	23.38499999999999	58	21.563999999999993
59	29.187999999999988	59	29.604000000000013	59	28.546999999999997	59	26.915999999999997	59	23.78200000000001	59	33.379999999999995	59	26.62700000000001	59	27.276999999999987	59	22.99999999999997	59	21.393
60	29.64500000000001	60	28.73400000000001	60	28.704000000000008	60	26.701999999999998	60	24.054000000000002	60	32.96000000000001	60	27.52000000000001	60	28.364000000000004	60	23.748999999999995	60	21.623999999999995
61	29.399	61	28.559000000000026	61	27.570999999999998	61	26.909999999999997	61	22.67999999999998	61	33.494	61	27.278999999999996	61	28.053999999999974	61	24.399999999999977	61	21.442000000000007
62	29.789999999999992	62	29.510999999999996	62	27.518	62	27.343999999999966	62	21.764999999999986	62	33.161	62	28.43500000000003	62	28.069000000000017	62	23.023999999999972	62	21.96199999999999
63	29.274	63	29.583	63	27.629999999999995	63	27.004999999999967	63	21.795999999999992	63	34.718999999999994	63	27.371999999999986	63	28.216999999999985	63	23.76800000000003	63	21.12099999999998
64	30.137999999999977	64	30.142000000000024	64	26.77000000000001	64	28.621999999999986	64	22.330000000000013	64	33.83600000000001	64	28.967000000000013	64	28.781000000000006	64	22.836000000000013	64	21.264999999999986
65	28.995000000000005	65	29.377999999999986	65	28.211000000000013	65	27.843000000000018	65	21.998999999999995	65	32.816	65	26.801999999999992	65	28.173000000000002	65	22.973000000000013	65	21.689999999999998
66	30.071999999999974	66	28.533999999999992	66	27.314999999999998	66	27.479000000000013	66	22.643	66	32.90199999999999	66	26.806999999999988	66	29.27600000000001	66	24.407999999999987	66	22.399
67	29.893	67	30.131	67	27.196999999999974	67	27.747000000000014	67	22.194999999999993	67	33.394000000000005	67	27.349999999999994	67	28.71799999999999	67	23.488	67	21.90700000000001
68	30.212999999999994	68	28.323000000000008	68	27.00999999999999	68	28.51599999999999	68	21.62700000000001	68	33.985000000000014	68	26.627999999999986	68	29.21799999999999	68	24.091999999999985	68	22.60899999999998
69	29.369	69	28.77000000000001	69	28.361999999999995	69	28.256	69	21.407999999999987	69	33.410000000000025	69	26.817000000000007	69	28.896000000000015	69	24.903999999999996	69	21.927999999999997
70	29.897999999999996	70	28.891999999999996	70	27.284999999999997	70	27.718999999999994	70	21.936999999999983	70	33.900000000000006	70	27.556999999999988	70	29.10900000000001	70	23.779000000000025	70	21.091999999999985
71	29.53600000000003	71	28.761000000000024	71	26.525000000000006	71	27.262999999999977	71	21.655999999999977	71	33.04899999999998	71	27.680000000000007	71	28.918000000000006	71	24.482	71	19.962000000000018
72	29.593000000000018	72	29.80600000000001	72	27.156000000000006	72	27.701000000000022	72	21.908000000000015	72	34.272999999999996	72	26.980999999999995	72	29.506	72	24.830000000000013	72	21.53400000000002
73	29.232	73	28.480000000000018	73	27.29400000000001	73	27.275000000000006	73	22.140000000000015	73	33.896000000000015	73	26.974999999999966	73	29.075000000000017	73	23.95199999999997	73	21.59899999999999
[truncated: 9,783 more rows]

## Sheet: Fig. 4a-b
Dispase assays and cell aggregation analysis, raw imagings available upon request
[truncated: 11 more rows]

[truncated: 12 more sheets: Fig. 4c, Fig. 4d, Fig. 5a, Fig. 5b, Fig. 5c, Fig. 5d, Sup. Fig. S1, Sup. Fig. S3&S4, Sup. Fig. S9, Sup. Fig. S11a, Sup. Fig. S11b, Sup. Fig. S13b]
